# Supplementary material for: Proteomic and In Silico Analyses Highlight Complement System’s Role in Bladder Cancer Immune Regulation
Source: Medicina (Kaunas). 2025 Apr 16;61(4):735. doi: 10.3390/medicina61040735 (PMC12028855; doi:10.3390/medicina61040735)
Supplement: Supplementary file 1 [file medicina-61-00735-s001.zip › Supplementary Table S1.xlsx]

## Sheet: Table S1
Table S1: List of all regulated proteins identified through LC-MS/MS analysis, with label-free quantification, showing a two-fold regulation and unique peptides ≥2, comparing BLCA tumor tissues to control.
Description	Expression q-value: Combined	Sum PEP Score	Coverage [%]	# Unique Peptides	Calculated pI	Abundance Ratio: (Tumor) / (Control)
Integrin alpha-7 OS=Homo sapiens OX=9606 GN=ITGA7 PE=1 SV=3	0.007	3.378	1	2	5.73	1000
IgG receptor FcRn large subunit p51 OS=Homo sapiens OX=9606 GN=FCGRT PE=1 SV=1	0.001	4.851	7	2	6.54	1000
Vitamin K-dependent protein S OS=Homo sapiens OX=9606 GN=PROS1 PE=1 SV=1	0.001	5.888	3	2	5.67	1000
Carboxypeptidase B2 OS=Homo sapiens OX=9606 GN=CPB2 PE=1 SV=2	0.001	6.328	5	2	7.71	1000
3-mercaptopyruvate sulfurtransferase OS=Homo sapiens OX=9606 GN=MPST PE=1 SV=3	0.001	7.639	8	2	6.6	1000
SPARC OS=Homo sapiens OX=9606 GN=SPARC PE=1 SV=1	0.01	2.561	6	2	4.84	1000
Epidermal growth factor receptor substrate 15-like 1 OS=Homo sapiens OX=9606 GN=EPS15L1 PE=1 SV=1	0	5.408	3	2	5.11	1000
Tyrosine--tRNA ligase, cytoplasmic OS=Homo sapiens OX=9606 GN=YARS1 PE=1 SV=4	0.002	4.316	5	2	7.05	1000
Transgelin-3 OS=Homo sapiens OX=9606 GN=TAGLN3 PE=1 SV=2	0	19.182	25	2	7.33	1000
Rho-associated protein kinase 2 OS=Homo sapiens OX=9606 GN=ROCK2 PE=1 SV=4	0	5.485	2	2	6.02	1000
Tyrosine-protein phosphatase non-receptor type 11 OS=Homo sapiens OX=9606 GN=PTPN11 PE=1 SV=3	0.001	8.514	4	2	7.3	1000
Filaggrin OS=Homo sapiens OX=9606 GN=FLG PE=1 SV=3	0.001	4.96	0	2	9.25	1000
Voltage-dependent calcium channel subunit alpha-2/delta-1 OS=Homo sapiens OX=9606 GN=CACNA2D1 PE=1 SV=3	0	9.551	2	2	5.27	1000
ADP/ATP translocase 1 OS=Homo sapiens OX=9606 GN=SLC25A4 PE=1 SV=4	0	28.695	24	2	9.76	1000
Pre-B-cell leukemia transcription factor-interacting protein 1 OS=Homo sapiens OX=9606 GN=PBXIP1 PE=1 SV=1	0.001	5.69	3	2	5.33	1000
IST1 homolog OS=Homo sapiens OX=9606 GN=IST1 PE=1 SV=1	0.005	3.762	7	2	5.35	1000
Protein NipSnap homolog 3A OS=Homo sapiens OX=9606 GN=NIPSNAP3A PE=1 SV=2	0.007	3.289	9	2	9.16	1000
Smoothelin OS=Homo sapiens OX=9606 GN=SMTN PE=1 SV=7	0	11.416	3	2	9.07	1000
Adenosine kinase OS=Homo sapiens OX=9606 GN=ADK PE=1 SV=2	0.001	5.16	7	2	6.7	1000
Hyaluronan-binding protein 2 OS=Homo sapiens OX=9606 GN=HABP2 PE=1 SV=1	0.009	2.795	3	2	6.54	1000
Ubiquitin carboxyl-terminal hydrolase 15 OS=Homo sapiens OX=9606 GN=USP15 PE=1 SV=3	0	5.687	3	2	5.22	1000
Apoptosis inhibitor 5 OS=Homo sapiens OX=9606 GN=API5 PE=1 SV=3	0	10.384	6	2	7.34	1000
Synaptobrevin homolog YKT6 OS=Homo sapiens OX=9606 GN=YKT6 PE=1 SV=1	0.001	4.75	13	2	6.92	1000
Guanine nucleotide-binding protein G(I)/G(S)/G(O) subunit gamma-2 OS=Homo sapiens OX=9606 GN=GNG2 PE=1 SV=2	0.001	7.818	41	2	7.99	1000
Isochorismatase domain-containing protein 1 OS=Homo sapiens OX=9606 GN=ISOC1 PE=1 SV=3	0.007	3.346	7	2	7.39	1000
Alpha-2-antiplasmin OS=Homo sapiens OX=9606 GN=SERPINF2 PE=1 SV=3	0.005	3.896	4	2	6.29	1000
CD63 antigen OS=Homo sapiens OX=9606 GN=CD63 PE=1 SV=2	0.01	2.617	6	2	7.81	1000
Desmoglein-1 OS=Homo sapiens OX=9606 GN=DSG1 PE=1 SV=2	0.001	4.539	3	2	5.03	1000
Desmocollin-1 OS=Homo sapiens OX=9606 GN=DSC1 PE=1 SV=2	0.001	7.116	3	2	5.43	1000
Prolactin-inducible protein OS=Homo sapiens OX=9606 GN=PIP PE=1 SV=1	0.001	7.314	16	2	8.05	1000
Ethylmalonyl-CoA decarboxylase OS=Homo sapiens OX=9606 GN=ECHDC1 PE=1 SV=2	0.008	3.125	8	2	8.21	1000
Acyl-coenzyme A thioesterase 1 OS=Homo sapiens OX=9606 GN=ACOT1 PE=1 SV=1	0	10.386	10	3	7.34	1000
Pyruvate kinase PKLR OS=Homo sapiens OX=9606 GN=PKLR PE=1 SV=2	0	20.498	13	3	7.74	1000
Carboxymethylenebutenolidase homolog OS=Homo sapiens OX=9606 GN=CMBL PE=1 SV=1	0.001	5.235	10	3	7.18	1000
Apolipoprotein C-I OS=Homo sapiens OX=9606 GN=APOC1 PE=1 SV=1	0	10.95	24	3	8.47	1000
Phosphatidylinositol transfer protein beta isoform OS=Homo sapiens OX=9606 GN=PITPNB PE=1 SV=2	0.001	7.526	10	3	6.87	1000
Filaggrin-2 OS=Homo sapiens OX=9606 GN=FLG2 PE=1 SV=1	0	8.756	2	3	8.31	1000
Amine oxidase [flavin-containing] B OS=Homo sapiens OX=9606 GN=MAOB PE=1 SV=3	0	39.511	24	7	7.5	1000
Caveolae-associated protein 4 OS=Homo sapiens OX=9606 GN=CAVIN4 PE=1 SV=2	0.001	8.658	3	3	8.28	91.384
Phosphoglucomutase-like protein 5 OS=Homo sapiens OX=9606 GN=PGM5 PE=1 SV=2	0	52.728	24	12	7.21	57.053
Hemoglobin subunit gamma-1 OS=Homo sapiens OX=9606 GN=HBG1 PE=1 SV=3	0	51.956	71	3	7.2	55.714
Dermcidin OS=Homo sapiens OX=9606 GN=DCD PE=1 SV=2	0	14.565	23	3	6.54	45.832
Alpha-1-acid glycoprotein 2 OS=Homo sapiens OX=9606 GN=ORM2 PE=1 SV=2	0	47.771	34	5	5.11	36.964
All-trans-retinol dehydrogenase [NAD(+)] ADH1B OS=Homo sapiens OX=9606 GN=ADH1B PE=1 SV=3	0	14.391	13	2	8.19	34.796
Hemoglobin subunit gamma-2 OS=Homo sapiens OX=9606 GN=HBG2 PE=1 SV=2	0	48.441	63	2	7.2	34.505
Four and a half LIM domains protein 1 OS=Homo sapiens OX=9606 GN=FHL1 PE=1 SV=4	0.001	6.832	7	2	8.97	30.314
Keratin, type I cytoskeletal 10 OS=Homo sapiens OX=9606 GN=KRT10 PE=1 SV=6	0	130.648	42	19	5.21	28.642
Carbonic anhydrase 1 OS=Homo sapiens OX=9606 GN=CA1 PE=1 SV=2	0	218.487	72	18	7.12	26.055
NADH-cytochrome b5 reductase 3 OS=Homo sapiens OX=9606 GN=CYB5R3 PE=1 SV=3	0	44.15	29	9	7.59	23.974
Leiomodin-1 OS=Homo sapiens OX=9606 GN=LMOD1 PE=1 SV=3	0	31.438	15	7	9.33	23.763
Afamin OS=Homo sapiens OX=9606 GN=AFM PE=1 SV=1	0	26.742	15	9	5.9	22.394
Thioredoxin OS=Homo sapiens OX=9606 GN=TXN PE=1 SV=3	0	13.485	34	3	4.92	21.988
Keratin, type II cytoskeletal 6B OS=Homo sapiens OX=9606 GN=KRT6B PE=1 SV=5	0	94.562	29	2	8	20.408
Keratin, type I cytoskeletal 14 OS=Homo sapiens OX=9606 GN=KRT14 PE=1 SV=4	0	126.431	53	8	5.16	18.761
Zinc-alpha-2-glycoprotein OS=Homo sapiens OX=9606 GN=AZGP1 PE=1 SV=2	0	40.301	30	8	6.05	18.371
Carbonic anhydrase 3 OS=Homo sapiens OX=9606 GN=CA3 PE=1 SV=3	0	35.309	41	7	7.34	18.04
Alpha-hemoglobin-stabilizing protein OS=Homo sapiens OX=9606 GN=AHSP PE=1 SV=1	0	9.2	32	3	5	17.364
Ubiquitin carboxyl-terminal hydrolase isozyme L1 OS=Homo sapiens OX=9606 GN=UCHL1 PE=1 SV=2	0	9.847	19	3	5.48	17.188
Keratin, type II cytoskeletal 2 epidermal OS=Homo sapiens OX=9606 GN=KRT2 PE=1 SV=2	0	241.477	59	23	8	15.933
Myosin light chain kinase, smooth muscle OS=Homo sapiens OX=9606 GN=MYLK PE=1 SV=4	0	82.847	11	20	6.15	15.928
Immunoglobulin J chain OS=Homo sapiens OX=9606 GN=JCHAIN PE=1 SV=4	0.001	6.092	17	3	5.24	15.79
Keratin, type I cytoskeletal 16 OS=Homo sapiens OX=9606 GN=KRT16 PE=1 SV=4	0	118.687	46	12	5.05	15.147
Transgelin OS=Homo sapiens OX=9606 GN=TAGLN PE=1 SV=4	0	121.285	81	21	8.84	14.889
Aldehyde dehydrogenase 1A1 OS=Homo sapiens OX=9606 GN=ALDH1A1 PE=1 SV=2	0	73.828	37	13	6.73	14.328
Sarcolemmal membrane-associated protein OS=Homo sapiens OX=9606 GN=SLMAP PE=1 SV=1	0	38.894	11	10	5.47	13.934
Adenylate kinase isoenzyme 1 OS=Homo sapiens OX=9606 GN=AK1 PE=1 SV=3	0	18.247	36	6	8.63	13.552
Keratin, type II cytoskeletal 1 OS=Homo sapiens OX=9606 GN=KRT1 PE=1 SV=6	0	224.408	48	30	8.12	13.403
Fibrinogen beta chain OS=Homo sapiens OX=9606 GN=FGB PE=1 SV=2	0	321.626	44	24	8.27	13.385
Pyruvate dehydrogenase E1 component subunit alpha, somatic form, mitochondrial OS=Homo sapiens OX=9606 GN=PDHA1 PE=1 SV=3	0.001	7.985	6	2	8.06	13.142
55 kDa erythrocyte membrane protein OS=Homo sapiens OX=9606 GN=MPP1 PE=1 SV=2	0	12.121	12	5	7.37	13.139
Prostaglandin G/H synthase 1 OS=Homo sapiens OX=9606 GN=PTGS1 PE=1 SV=2	0	20.719	10	5	7.23	12.729
Carbonic anhydrase 2 OS=Homo sapiens OX=9606 GN=CA2 PE=1 SV=2	0	111.87	57	13	7.4	12.658
Extracellular superoxide dismutase [Cu-Zn] OS=Homo sapiens OX=9606 GN=SOD3 PE=1 SV=2	0	17.109	13	3	6.61	12.411
3-hydroxyanthranilate 3,4-dioxygenase OS=Homo sapiens OX=9606 GN=HAAO PE=1 SV=2	0.002	4.324	8	2	5.88	12.304
Phosphatidate cytidylyltransferase 2 OS=Homo sapiens OX=9606 GN=CDS2 PE=1 SV=1	0	5.582	6	2	7.09	12.102
Protein Niban 1 OS=Homo sapiens OX=9606 GN=NIBAN1 PE=1 SV=1	0	25.652	8	7	4.78	11.814
Laminin subunit gamma-1 OS=Homo sapiens OX=9606 GN=LAMC1 PE=1 SV=3	0	13.918	2	3	5.12	11.494
Alpha-2-macroglobulin OS=Homo sapiens OX=9606 GN=A2M PE=1 SV=3	0	338.071	37	45	6.46	11.411
Apolipoprotein A-I OS=Homo sapiens OX=9606 GN=APOA1 PE=1 SV=1	0	184.853	79	33	5.76	11.395
Alpha-crystallin B chain OS=Homo sapiens OX=9606 GN=CRYAB PE=1 SV=2	0	17.076	27	5	7.33	11.262
Alpha-2-HS-glycoprotein OS=Homo sapiens OX=9606 GN=AHSG PE=1 SV=2	0	56.123	10	3	5.72	10.949
Ceruloplasmin OS=Homo sapiens OX=9606 GN=CP PE=1 SV=2	0	132.546	20	17	5.72	10.728
Liver carboxylesterase 1 OS=Homo sapiens OX=9606 GN=CES1 PE=1 SV=2	0	41.351	19	8	6.6	10.593
Immunoglobulin heavy constant alpha 1 OS=Homo sapiens OX=9606 GN=IGHA1 PE=1 SV=3	0	41.453	22	3	5.64	10.534
Membrane primary amine oxidase OS=Homo sapiens OX=9606 GN=AOC3 PE=1 SV=3	0	67.986	17	11	6.52	10.483
Alpha-1-acid glycoprotein 1 OS=Homo sapiens OX=9606 GN=ORM1 PE=1 SV=2	0	44.551	28	4	5.11	10.342
Complement factor H OS=Homo sapiens OX=9606 GN=CFH PE=1 SV=4	0	49.783	10	11	6.61	10.182
Biliverdin reductase A OS=Homo sapiens OX=9606 GN=BLVRA PE=1 SV=2	0	12.868	16	4	6.44	9.954
cGMP-dependent protein kinase 1 OS=Homo sapiens OX=9606 GN=PRKG1 PE=1 SV=3	0	9.065	6	4	6.04	9.936
EGF-containing fibulin-like extracellular matrix protein 1 OS=Homo sapiens OX=9606 GN=EFEMP1 PE=1 SV=2	0	11.717	7	3	5.07	9.488
Sorbin and SH3 domain-containing protein 2 OS=Homo sapiens OX=9606 GN=SORBS2 PE=1 SV=3	0	9.397	3	2	8.31	9.465
Delta-aminolevulinic acid dehydratase OS=Homo sapiens OX=9606 GN=ALAD PE=1 SV=1	0	37.823	22	5	6.79	9.337
Vitamin D-binding protein OS=Homo sapiens OX=9606 GN=GC PE=1 SV=2	0	52.507	19	13	5.45	9.178
Programmed cell death protein 6 OS=Homo sapiens OX=9606 GN=PDCD6 PE=1 SV=1	0	11.294	18	3	5.4	9.16
Apolipoprotein D OS=Homo sapiens OX=9606 GN=APOD PE=1 SV=1	0.001	8.587	13	2	5.15	9.131
Fibrinogen gamma chain OS=Homo sapiens OX=9606 GN=FGG PE=1 SV=3	0	213.482	47	22	5.62	9.074
Keratin, type I cytoskeletal 9 OS=Homo sapiens OX=9606 GN=KRT9 PE=1 SV=3	0	199.909	57	26	5.24	8.943
Desmin OS=Homo sapiens OX=9606 GN=DES PE=1 SV=3	0	264.328	75	41	5.27	8.829
Epoxide hydrolase 1 OS=Homo sapiens OX=9606 GN=EPHX1 PE=1 SV=1	0	46.034	22	9	7.25	8.818
Retinol-binding protein 1 OS=Homo sapiens OX=9606 GN=RBP1 PE=1 SV=2	0	13.041	32	4	5.11	8.591
Calmodulin-like protein 5 OS=Homo sapiens OX=9606 GN=CALML5 PE=1 SV=2	0	21.319	32	4	4.44	8.421
Fatty acid-binding protein, heart OS=Homo sapiens OX=9606 GN=FABP3 PE=1 SV=4	0	21.229	47	7	6.8	8.311
Keratin, type II cytoskeletal 5 OS=Homo sapiens OX=9606 GN=KRT5 PE=1 SV=3	0	134.257	40	17	7.74	8.09
ADP-ribosylation factor 4 OS=Homo sapiens OX=9606 GN=ARF4 PE=1 SV=3	0	17.567	32	2	7.14	8.082
Synemin OS=Homo sapiens OX=9606 GN=SYNM PE=1 SV=3	0	40.595	10	13	5.15	7.891
Hemoglobin subunit zeta OS=Homo sapiens OX=9606 GN=HBZ PE=1 SV=2	0	14.142	34	3	8.21	7.75
Glutathione peroxidase 1 OS=Homo sapiens OX=9606 GN=GPX1 PE=1 SV=4	0	16.626	24	5	6.55	7.701
Methanethiol oxidase OS=Homo sapiens OX=9606 GN=SELENBP1 PE=1 SV=2	0	60.509	32	13	6.37	7.579
Cystatin-A OS=Homo sapiens OX=9606 GN=CSTA PE=1 SV=1	0	14.13	46	4	5.5	7.543
EH domain-containing protein 2 OS=Homo sapiens OX=9606 GN=EHD2 PE=1 SV=2	0	67.306	31	12	6.46	7.475
Protein phosphatase 1 regulatory subunit 12B OS=Homo sapiens OX=9606 GN=PPP1R12B PE=1 SV=2	0	8.875	3	2	5.67	7.44
Apolipoprotein B-100 OS=Homo sapiens OX=9606 GN=APOB PE=1 SV=3	0	504.245	29	112	7.05	7.437
Apolipoprotein M OS=Homo sapiens OX=9606 GN=APOM PE=1 SV=2	0.005	3.829	11	2	6.01	7.249
Hemoglobin subunit delta OS=Homo sapiens OX=9606 GN=HBD PE=1 SV=2	0	243.884	79	6	8.05	7.217
Ankyrin-1 OS=Homo sapiens OX=9606 GN=ANK1 PE=1 SV=3	0	175.756	24	35	6.01	7.206
Band 3 anion transport protein OS=Homo sapiens OX=9606 GN=SLC4A1 PE=1 SV=3	0	144.191	30	22	5.19	7.165
Dihydropyrimidinase-related protein 3 OS=Homo sapiens OX=9606 GN=DPYSL3 PE=1 SV=1	0	110.097	44	15	6.49	7.142
Histidine-rich glycoprotein OS=Homo sapiens OX=9606 GN=HRG PE=1 SV=1	0	52.48	25	12	7.5	7.085
Keratin, type II cytoskeletal 6A OS=Homo sapiens OX=9606 GN=KRT6A PE=1 SV=3	0	101.85	32	3	8	7.014
Ras-related protein R-Ras OS=Homo sapiens OX=9606 GN=RRAS PE=1 SV=1	0	24.319	37	5	6.93	6.975
Insulin-like growth factor-binding protein complex acid labile subunit OS=Homo sapiens OX=9606 GN=IGFALS PE=1 SV=1	0.001	7.789	6	3	6.79	6.863
Adapter SH3BGRL OS=Homo sapiens OX=9606 GN=SH3BGRL PE=1 SV=1	0	31.657	71	7	5.25	6.862
PDZ and LIM domain protein 7 OS=Homo sapiens OX=9606 GN=PDLIM7 PE=1 SV=1	0	28.836	19	8	8.41	6.84
Ras-related protein Rab-23 OS=Homo sapiens OX=9606 GN=RAB23 PE=1 SV=1	0	12.384	19	4	6.6	6.766
Alpha-synuclein OS=Homo sapiens OX=9606 GN=SNCA PE=1 SV=1	0	28.716	37	5	4.7	6.613
Ras suppressor protein 1 OS=Homo sapiens OX=9606 GN=RSU1 PE=1 SV=3	0	20.596	26	7	8.65	6.428
Plasma kallikrein OS=Homo sapiens OX=9606 GN=KLKB1 PE=1 SV=2	0.001	4.8	3	2	8.22	6.425
Annexin A6 OS=Homo sapiens OX=9606 GN=ANXA6 PE=1 SV=3	0	204.45	54	32	5.6	6.257
Complement C4-B OS=Homo sapiens OX=9606 GN=C4B PE=1 SV=2	0	219.309	26	2	7.27	6.245
Filamin-C OS=Homo sapiens OX=9606 GN=FLNC PE=1 SV=3	0	198.26	22	37	5.97	6.213
Tensin-1 OS=Homo sapiens OX=9606 GN=TNS1 PE=1 SV=3	0	37.991	7	10	8.16	6.11
Collagen alpha-6(VI) chain OS=Homo sapiens OX=9606 GN=COL6A6 PE=1 SV=2	0.013	2.281	1	2	6.89	6.023
Kininogen-1 OS=Homo sapiens OX=9606 GN=KNG1 PE=1 SV=2	0	24.607	10	5	6.81	5.997
Coronin-1C OS=Homo sapiens OX=9606 GN=CORO1C PE=1 SV=1	0	10.773	6	3	7.08	5.883
Immunoglobulin kappa constant OS=Homo sapiens OX=9606 GN=IGKC PE=1 SV=2	0	64.635	53	7	6.52	5.875
Succinate--CoA ligase [ADP/GDP-forming] subunit alpha, mitochondrial OS=Homo sapiens OX=9606 GN=SUCLG1 PE=1 SV=4	0	12.654	14	4	8.79	5.872
Nucleoside diphosphate kinase A OS=Homo sapiens OX=9606 GN=NME1 PE=1 SV=1	0	37.849	47	3	6.19	5.845
UV excision repair protein RAD23 homolog A OS=Homo sapiens OX=9606 GN=RAD23A PE=1 SV=1	0	22.87	23	4	4.58	5.828
Fermitin family homolog 2 OS=Homo sapiens OX=9606 GN=FERMT2 PE=1 SV=1	0	44.021	18	10	6.7	5.58
Transforming growth factor beta-1-induced transcript 1 protein OS=Homo sapiens OX=9606 GN=TGFB1I1 PE=1 SV=2	0.001	8.059	5	2	7.03	5.555
Complement C3 OS=Homo sapiens OX=9606 GN=C3 PE=1 SV=2	0	466.402	52	77	6.4	5.548
Protein S100-A13 OS=Homo sapiens OX=9606 GN=S100A13 PE=1 SV=1	0	12.963	30	3	6.16	5.532
LIM and cysteine-rich domains protein 1 OS=Homo sapiens OX=9606 GN=LMCD1 PE=1 SV=1	0.005	3.87	6	2	7.93	5.496
Thy-1 membrane glycoprotein OS=Homo sapiens OX=9606 GN=THY1 PE=1 SV=2	0	5.538	16	2	8.73	5.456
Complement component C8 gamma chain OS=Homo sapiens OX=9606 GN=C8G PE=1 SV=3	0	25.716	35	5	8.31	5.408
Flavin reductase (NADPH) OS=Homo sapiens OX=9606 GN=BLVRB PE=1 SV=3	0	45.134	39	6	7.65	5.368
Sushi domain-containing protein 2 OS=Homo sapiens OX=9606 GN=SUSD2 PE=1 SV=1	0	10.683	8	4	6.28	5.361
Apolipoprotein C-II OS=Homo sapiens OX=9606 GN=APOC2 PE=1 SV=1	0.001	6.8	20	2	4.72	5.306
Coactosin-like protein OS=Homo sapiens OX=9606 GN=COTL1 PE=1 SV=3	0.001	6.665	21	4	5.67	5.277
Vinculin OS=Homo sapiens OX=9606 GN=VCL PE=1 SV=4	0	330.114	56	55	5.66	5.268
Protein 4.2 OS=Homo sapiens OX=9606 GN=EPB42 PE=1 SV=3	0	42.556	16	8	8.09	5.265
cAMP-dependent protein kinase catalytic subunit alpha OS=Homo sapiens OX=9606 GN=PRKACA PE=1 SV=2	0.001	8.38	7	3	8.79	5.233
C4b-binding protein alpha chain OS=Homo sapiens OX=9606 GN=C4BPA PE=1 SV=2	0	19.325	5	3	7.3	5.196
Protein S100-A10 OS=Homo sapiens OX=9606 GN=S100A10 PE=1 SV=2	0	23.996	37	4	7.37	5.181
Tryptase beta-2 OS=Homo sapiens OX=9606 GN=TPSB2 PE=1 SV=3	0	43.599	19	5	7.27	5.122
Angiotensinogen OS=Homo sapiens OX=9606 GN=AGT PE=1 SV=4	0	40.941	21	8	6.09	5.088
Microtubule-associated protein 1B OS=Homo sapiens OX=9606 GN=MAP1B PE=1 SV=2	0	53.331	8	14	4.81	5.061
Purine nucleoside phosphorylase OS=Homo sapiens OX=9606 GN=PNP PE=1 SV=2	0	56.516	45	11	6.95	5.055
Creatine kinase B-type OS=Homo sapiens OX=9606 GN=CKB PE=1 SV=1	0	96.368	46	14	5.59	4.954
Extracellular matrix protein 1 OS=Homo sapiens OX=9606 GN=ECM1 PE=1 SV=2	0	10.165	7	3	6.71	4.939
CD81 antigen OS=Homo sapiens OX=9606 GN=CD81 PE=1 SV=1	0	16.292	12	2	5.29	4.936
Olfactomedin-like protein 3 OS=Homo sapiens OX=9606 GN=OLFML3 PE=2 SV=1	0	9.086	7	3	6.57	4.916
Plasminogen OS=Homo sapiens OX=9606 GN=PLG PE=1 SV=2	0	34.248	11	8	7.24	4.9
Complement C4-A OS=Homo sapiens OX=9606 GN=C4A PE=1 SV=2	0	215.92	25	2	7.08	4.894
Caveolae-associated protein 2 OS=Homo sapiens OX=9606 GN=CAVIN2 PE=1 SV=3	0	51.391	27	10	5.21	4.886
Palladin OS=Homo sapiens OX=9606 GN=PALLD PE=1 SV=3	0	27.778	9	9	7.09	4.884
Ubiquitin-conjugating enzyme E2 K OS=Homo sapiens OX=9606 GN=UBE2K PE=1 SV=3	0	10.112	18	3	5.44	4.819
KN motif and ankyrin repeat domain-containing protein 2 OS=Homo sapiens OX=9606 GN=KANK2 PE=1 SV=1	0	15.938	6	4	5.63	4.739
Caspase-14 OS=Homo sapiens OX=9606 GN=CASP14 PE=1 SV=2	0	10.686	23	4	5.58	4.717
Cysteine and glycine-rich protein 1 OS=Homo sapiens OX=9606 GN=CSRP1 PE=1 SV=3	0	40.94	33	5	8.57	4.714
Prolow-density lipoprotein receptor-related protein 1 OS=Homo sapiens OX=9606 GN=LRP1 PE=1 SV=2	0	25.404	2	7	5.39	4.713
Proteasome inhibitor PI31 subunit OS=Homo sapiens OX=9606 GN=PSMF1 PE=1 SV=2	0.001	4.942	10	2	5.74	4.641
Neural cell adhesion molecule 1 OS=Homo sapiens OX=9606 GN=NCAM1 PE=1 SV=3	0	23.921	9	7	4.87	4.574
Alpha-parvin OS=Homo sapiens OX=9606 GN=PARVA PE=1 SV=1	0	32.904	23	8	5.95	4.544
Caveolin-2 OS=Homo sapiens OX=9606 GN=CAV2 PE=1 SV=2	0.001	5.878	19	2	5.27	4.514
Hydroxyacylglutathione hydrolase, mitochondrial OS=Homo sapiens OX=9606 GN=HAGH PE=1 SV=2	0	11.603	12	3	8.12	4.514
Platelet basic protein OS=Homo sapiens OX=9606 GN=PPBP PE=1 SV=3	0	15.269	20	2	8.79	4.487
Phosphoglucomutase-1 OS=Homo sapiens OX=9606 GN=PGM1 PE=1 SV=3	0	70.768	36	17	6.76	4.48
Pterin-4-alpha-carbinolamine dehydratase OS=Homo sapiens OX=9606 GN=PCBD1 PE=1 SV=2	0.001	7.497	23	3	6.8	4.441
3-ketoacyl-CoA thiolase, mitochondrial OS=Homo sapiens OX=9606 GN=ACAA2 PE=1 SV=2	0	14.884	15	4	8.09	4.439
Apoptosis-associated speck-like protein containing a CARD OS=Homo sapiens OX=9606 GN=PYCARD PE=1 SV=2	0	11.158	23	4	6.34	4.417
Ribonuclease T2 OS=Homo sapiens OX=9606 GN=RNASET2 PE=1 SV=2	0	10.679	11	3	7.08	4.389
2',3'-cyclic-nucleotide 3'-phosphodiesterase OS=Homo sapiens OX=9606 GN=CNP PE=1 SV=2	0	9.368	9	3	9.07	4.386
Caveolae-associated protein 3 OS=Homo sapiens OX=9606 GN=CAVIN3 PE=1 SV=3	0	26.057	27	5	6.43	4.381
Inorganic pyrophosphatase 2, mitochondrial OS=Homo sapiens OX=9606 GN=PPA2 PE=1 SV=2	0	20.596	25	5	7.39	4.317
Prenylcysteine oxidase 1 OS=Homo sapiens OX=9606 GN=PCYOX1 PE=1 SV=3	0	25.588	17	8	6.18	4.297
Integrin-linked protein kinase OS=Homo sapiens OX=9606 GN=ILK PE=1 SV=2	0	32.053	18	8	8.07	4.283
Complement component C7 OS=Homo sapiens OX=9606 GN=C7 PE=1 SV=2	0	33.98	13	8	6.48	4.214
Spectrin alpha chain, erythrocytic 1 OS=Homo sapiens OX=9606 GN=SPTA1 PE=1 SV=5	0	417.111	39	79	5.05	4.181
Corticosteroid-binding globulin OS=Homo sapiens OX=9606 GN=SERPINA6 PE=1 SV=1	0	19.677	19	6	6.04	4.179
Glutathione hydrolase 5 proenzyme OS=Homo sapiens OX=9606 GN=GGT5 PE=1 SV=2	0	10.642	6	3	7.55	4.124
Mast cell carboxypeptidase A OS=Homo sapiens OX=9606 GN=CPA3 PE=1 SV=2	0	12.601	10	4	9	4.086
Aquaporin-1 OS=Homo sapiens OX=9606 GN=AQP1 PE=1 SV=3	0	14.671	10	2	7.42	4.074
Thyroxine-binding globulin OS=Homo sapiens OX=9606 GN=SERPINA7 PE=1 SV=2	0	17.147	15	5	6.3	3.999
Aldehyde dehydrogenase, mitochondrial OS=Homo sapiens OX=9606 GN=ALDH2 PE=1 SV=2	0	49.223	27	10	7.05	3.992
Cell surface glycoprotein MUC18 OS=Homo sapiens OX=9606 GN=MCAM PE=1 SV=2	0	26.027	14	6	5.76	3.977
Apolipoprotein C-III OS=Homo sapiens OX=9606 GN=APOC3 PE=1 SV=1	0	35.694	30	3	5.41	3.938
Target of Nesh-SH3 OS=Homo sapiens OX=9606 GN=ABI3BP PE=1 SV=2	0.001	7.849	3	3	9.42	3.868
Protein AMBP OS=Homo sapiens OX=9606 GN=AMBP PE=1 SV=1	0	21.562	10	3	6.25	3.823
Integrin alpha-5 OS=Homo sapiens OX=9606 GN=ITGA5 PE=1 SV=2	0	15.499	6	5	5.77	3.755
Alpha-actinin-1 OS=Homo sapiens OX=9606 GN=ACTN1 PE=1 SV=2	0	364.879	58	33	5.41	3.751
COP9 signalosome complex subunit 5 OS=Homo sapiens OX=9606 GN=COPS5 PE=1 SV=4	0.001	5.212	5	2	6.54	3.71
Complement factor B OS=Homo sapiens OX=9606 GN=CFB PE=1 SV=2	0	72.947	21	19	7.06	3.707
Beta-2-glycoprotein 1 OS=Homo sapiens OX=9606 GN=APOH PE=1 SV=3	0	10.829	6	3	7.97	3.675
Catalase OS=Homo sapiens OX=9606 GN=CAT PE=1 SV=3	0	182.231	48	28	7.39	3.654
Cytochrome b-c1 complex subunit 7 OS=Homo sapiens OX=9606 GN=UQCRB PE=1 SV=2	0	24.879	59	5	8.78	3.652
Hemoglobin subunit beta OS=Homo sapiens OX=9606 GN=HBB PE=1 SV=2	0	320.204	89	13	7.28	3.636
Myristoylated alanine-rich C-kinase substrate OS=Homo sapiens OX=9606 GN=MARCKS PE=1 SV=4	0	63.142	48	11	4.45	3.587
Inter-alpha-trypsin inhibitor heavy chain H4 OS=Homo sapiens OX=9606 GN=ITIH4 PE=1 SV=4	0	102.365	22	19	6.98	3.567
Ribosyldihydronicotinamide dehydrogenase [quinone] OS=Homo sapiens OX=9606 GN=NQO2 PE=1 SV=5	0.001	6.742	13	2	6.29	3.561
Calponin-1 OS=Homo sapiens OX=9606 GN=CNN1 PE=1 SV=2	0	38.561	31	8	9.07	3.536
L-lactate dehydrogenase A chain OS=Homo sapiens OX=9606 GN=LDHA PE=1 SV=2	0	87.373	42	15	8.27	3.491
26S proteasome non-ATPase regulatory subunit 6 OS=Homo sapiens OX=9606 GN=PSMD6 PE=1 SV=1	0	13.22	14	5	5.62	3.481
Platelet glycoprotein Ib beta chain OS=Homo sapiens OX=9606 GN=GP1BB PE=1 SV=1	0.004	4.271	10	2	9.31	3.43
Immunoglobulin kappa variable 2D-29 OS=Homo sapiens OX=9606 GN=IGKV2D-29 PE=3 SV=1	0.001	8.069	20	2	7.12	3.415
Complement component C8 beta chain OS=Homo sapiens OX=9606 GN=C8B PE=1 SV=4	0.001	5.916	3	2	8.07	3.409
Olfactomedin-like protein 1 OS=Homo sapiens OX=9606 GN=OLFML1 PE=1 SV=2	0	35.796	19	8	8.09	3.402
Galactose mutarotase OS=Homo sapiens OX=9606 GN=GALM PE=1 SV=1	0.001	6.808	7	2	6.65	3.399
Gamma-adducin OS=Homo sapiens OX=9606 GN=ADD3 PE=1 SV=1	0	15.135	11	5	6.32	3.377
Proteasome subunit alpha type-7 OS=Homo sapiens OX=9606 GN=PSMA7 PE=1 SV=1	0	34.469	33	8	8.46	3.374
Peroxiredoxin-2 OS=Homo sapiens OX=9606 GN=PRDX2 PE=1 SV=5	0	117.232	41	15	5.97	3.361
Peroxiredoxin-6 OS=Homo sapiens OX=9606 GN=PRDX6 PE=1 SV=3	0	48.484	45	12	6.38	3.338
Prostacyclin synthase OS=Homo sapiens OX=9606 GN=PTGIS PE=1 SV=1	0	26.825	14	5	7.31	3.266
Beta-2-microglobulin OS=Homo sapiens OX=9606 GN=B2M PE=1 SV=1	0	21.792	30	4	6.52	3.264
Beta-adducin OS=Homo sapiens OX=9606 GN=ADD2 PE=1 SV=3	0	8.854	6	3	5.92	3.263
Glutathione S-transferase Mu 3 OS=Homo sapiens OX=9606 GN=GSTM3 PE=1 SV=3	0	29.724	28	5	5.54	3.259
Spectrin beta chain, erythrocytic OS=Homo sapiens OX=9606 GN=SPTB PE=1 SV=5	0	389.157	44	74	5.27	3.241
Mitochondrial 2-oxoglutarate/malate carrier protein OS=Homo sapiens OX=9606 GN=SLC25A11 PE=1 SV=3	0	14.558	13	3	9.91	3.206
Cofilin-2 OS=Homo sapiens OX=9606 GN=CFL2 PE=1 SV=1	0	70.223	64	4	7.88	3.197
Glycogen phosphorylase, brain form OS=Homo sapiens OX=9606 GN=PYGB PE=1 SV=5	0	90.32	30	17	6.86	3.196
Atlastin-3 OS=Homo sapiens OX=9606 GN=ATL3 PE=1 SV=1	0	17.495	9	4	5.66	3.175
Adenylyl cyclase-associated protein 2 OS=Homo sapiens OX=9606 GN=CAP2 PE=1 SV=1	0	15.797	11	4	6.37	3.175
Hemopexin OS=Homo sapiens OX=9606 GN=HPX PE=1 SV=2	0	55.213	21	11	7.02	3.126
Glutamate--cysteine ligase regulatory subunit OS=Homo sapiens OX=9606 GN=GCLM PE=1 SV=1	0.001	7.159	10	2	6.02	3.101
Aldehyde dehydrogenase X, mitochondrial OS=Homo sapiens OX=9606 GN=ALDH1B1 PE=1 SV=4	0	14.992	12	4	6.99	3.085
Receptor-type tyrosine-protein phosphatase C OS=Homo sapiens OX=9606 GN=PTPRC PE=1 SV=3	0	19.566	6	6	6.15	3.079
Complement factor I OS=Homo sapiens OX=9606 GN=CFI PE=1 SV=2	0	14.926	7	3	7.5	3.074
Eukaryotic translation initiation factor 4H OS=Homo sapiens OX=9606 GN=EIF4H PE=1 SV=5	0	24.629	30	6	7.23	3.059
Guanine nucleotide-binding protein G(q) subunit alpha OS=Homo sapiens OX=9606 GN=GNAQ PE=1 SV=4	0	9.845	10	3	5.68	3.048
Complement component C6 OS=Homo sapiens OX=9606 GN=C6 PE=1 SV=3	0	21.756	8	6	6.76	3.042
Translin OS=Homo sapiens OX=9606 GN=TSN PE=1 SV=1	0	15.101	15	4	6.44	3.022
N-acetylmuramoyl-L-alanine amidase OS=Homo sapiens OX=9606 GN=PGLYRP2 PE=1 SV=1	0	11.806	7	3	7.55	3.005
Serine/threonine-protein phosphatase CPPED1 OS=Homo sapiens OX=9606 GN=CPPED1 PE=1 SV=3	0.005	4.006	6	2	6.2	2.981
Tetranectin OS=Homo sapiens OX=9606 GN=CLEC3B PE=1 SV=3	0.001	8.566	16	2	5.67	2.977
Phosphatidylinositol-3-phosphatase SAC1 OS=Homo sapiens OX=9606 GN=SACM1L PE=1 SV=2	0	9.689	5	3	7.12	2.963
Chloride intracellular channel protein 4 OS=Homo sapiens OX=9606 GN=CLIC4 PE=1 SV=4	0	24.524	36	7	5.59	2.914
Serotransferrin OS=Homo sapiens OX=9606 GN=TF PE=1 SV=4	0	64.205	22	16	7.12	2.905
Golgi-associated plant pathogenesis-related protein 1 OS=Homo sapiens OX=9606 GN=GLIPR2 PE=1 SV=3	0	10.763	17	2	9.41	2.892
Complement C5 OS=Homo sapiens OX=9606 GN=C5 PE=1 SV=4	0	62.424	12	17	6.52	2.816
General transcription factor IIF subunit 1 OS=Homo sapiens OX=9606 GN=GTF2F1 PE=1 SV=2	0	10.382	6	3	7.49	2.787
Myosin regulatory light polypeptide 9 OS=Homo sapiens OX=9606 GN=MYL9 PE=1 SV=4	0	69.641	51	3	4.92	2.759
Integrin alpha-1 OS=Homo sapiens OX=9606 GN=ITGA1 PE=1 SV=2	0	28.709	9	9	6.29	2.758
Tropomyosin alpha-4 chain OS=Homo sapiens OX=9606 GN=TPM4 PE=1 SV=3	0	222.248	68	15	4.69	2.738
Aminopeptidase N OS=Homo sapiens OX=9606 GN=ANPEP PE=1 SV=4	0	26.569	10	8	5.48	2.707
Gamma-glutamylcyclotransferase OS=Homo sapiens OX=9606 GN=GGCT PE=1 SV=1	0	8.724	14	2	5.14	2.691
Serum amyloid A-4 protein OS=Homo sapiens OX=9606 GN=SAA4 PE=1 SV=2	0	9.391	26	3	9.07	2.683
Inter-alpha-trypsin inhibitor heavy chain H2 OS=Homo sapiens OX=9606 GN=ITIH2 PE=1 SV=2	0	113.508	27	25	6.86	2.665
Kallistatin OS=Homo sapiens OX=9606 GN=SERPINA4 PE=1 SV=3	0.001	5.065	4	2	7.75	2.655
Heat shock protein beta-6 OS=Homo sapiens OX=9606 GN=HSPB6 PE=1 SV=2	0	25.596	21	3	6.4	2.633
14-3-3 protein gamma OS=Homo sapiens OX=9606 GN=YWHAG PE=1 SV=2	0	82.757	59	9	4.89	2.595
Tubulin polymerization-promoting protein family member 3 OS=Homo sapiens OX=9606 GN=TPPP3 PE=1 SV=1	0	10.536	21	3	9.13	2.594
Inter-alpha-trypsin inhibitor heavy chain H3 OS=Homo sapiens OX=9606 GN=ITIH3 PE=1 SV=2	0	21.887	8	6	5.74	2.589
Filamin-A OS=Homo sapiens OX=9606 GN=FLNA PE=1 SV=4	0	824.226	48	103	6.06	2.519
Putative hydrolase DDAH2 OS=Homo sapiens OX=9606 GN=DDAH2 PE=1 SV=1	0	18.61	25	4	6.01	2.517
Serum paraoxonase/arylesterase 1 OS=Homo sapiens OX=9606 GN=PON1 PE=1 SV=3	0	30.497	20	6	5.22	2.514
Serum amyloid P-component OS=Homo sapiens OX=9606 GN=APCS PE=1 SV=2	0	28.863	25	6	6.54	2.493
Bisphosphoglycerate mutase OS=Homo sapiens OX=9606 GN=BPGM PE=1 SV=2	0	27.501	29	6	6.54	2.491
Prothymosin alpha OS=Homo sapiens OX=9606 GN=PTMA PE=1 SV=2	0	34.966	28	5	3.78	2.482
Prolargin OS=Homo sapiens OX=9606 GN=PRELP PE=1 SV=1	0	94.8	35	12	9.38	2.473
Stomatin OS=Homo sapiens OX=9606 GN=STOM PE=1 SV=3	0	70.4	44	10	7.88	2.47
Immunoglobulin heavy constant mu OS=Homo sapiens OX=9606 GN=IGHM PE=1 SV=5	0	38.759	24	10	6.15	2.458
Nestin OS=Homo sapiens OX=9606 GN=NES PE=1 SV=2	0	31.281	6	8	4.36	2.438
Annexin A7 OS=Homo sapiens OX=9606 GN=ANXA7 PE=1 SV=3	0	33.365	18	8	5.68	2.429
Proteasome subunit alpha type-3 OS=Homo sapiens OX=9606 GN=PSMA3 PE=1 SV=2	0	30.79	29	7	5.33	2.404
ATP synthase F(0) complex subunit B1, mitochondrial OS=Homo sapiens OX=9606 GN=ATP5PB PE=1 SV=2	0	17.532	23	6	9.36	2.402
Inter-alpha-trypsin inhibitor heavy chain H1 OS=Homo sapiens OX=9606 GN=ITIH1 PE=1 SV=3	0	110.346	21	17	6.79	2.401
Cytoplasmic aconitate hydratase OS=Homo sapiens OX=9606 GN=ACO1 PE=1 SV=3	0	31.059	13	8	6.68	2.387
Tenascin-X OS=Homo sapiens OX=9606 GN=TNXB PE=1 SV=5	0	73.181	11	22	5.17	2.376
Calumenin OS=Homo sapiens OX=9606 GN=CALU PE=1 SV=2	0	88.139	49	16	4.64	2.369
Fibulin-1 OS=Homo sapiens OX=9606 GN=FBLN1 PE=1 SV=4	0	45.945	16	8	5.22	2.361
Succinate dehydrogenase [ubiquinone] iron-sulfur subunit, mitochondrial OS=Homo sapiens OX=9606 GN=SDHB PE=1 SV=3	0.001	8.473	11	3	8.76	2.356
Platelet-activating factor acetylhydrolase IB subunit beta OS=Homo sapiens OX=9606 GN=PAFAH1B1 PE=1 SV=2	0	21.544	16	4	7.37	2.285
Integrin beta-3 OS=Homo sapiens OX=9606 GN=ITGB3 PE=1 SV=2	0	15.113	6	4	5.24	2.277
Aflatoxin B1 aldehyde reductase member 2 OS=Homo sapiens OX=9606 GN=AKR7A2 PE=1 SV=3	0	19.791	17	6	7.17	2.247
Adipocyte enhancer-binding protein 1 OS=Homo sapiens OX=9606 GN=AEBP1 PE=1 SV=1	0	59.53	13	10	5.11	2.226
Fermitin family homolog 3 OS=Homo sapiens OX=9606 GN=FERMT3 PE=1 SV=1	0	25.401	13	8	6.98	2.221
Alcohol dehydrogenase class-3 OS=Homo sapiens OX=9606 GN=ADH5 PE=1 SV=4	0	51.928	22	9	7.49	2.195
Hornerin OS=Homo sapiens OX=9606 GN=HRNR PE=1 SV=2	0	10.776	4	3	10.04	2.178
Alpha-adducin OS=Homo sapiens OX=9606 GN=ADD1 PE=1 SV=2	0	20.319	11	5	5.83	2.175
Heparin cofactor 2 OS=Homo sapiens OX=9606 GN=SERPIND1 PE=1 SV=3	0	39.026	19	9	6.9	2.151
Mimecan OS=Homo sapiens OX=9606 GN=OGN PE=1 SV=1	0	20.754	19	6	5.63	2.147
Fibulin-2 OS=Homo sapiens OX=9606 GN=FBLN2 PE=1 SV=2	0	10.819	2	2	4.82	2.144
HLA class II histocompatibility antigen, DR beta 5 chain OS=Homo sapiens OX=9606 GN=HLA-DRB5 PE=1 SV=1	0.001	6.726	10	2	6.93	2.128
Importin-5 OS=Homo sapiens OX=9606 GN=IPO5 PE=1 SV=4	0	11.07	5	4	4.94	2.106
Complement C2 OS=Homo sapiens OX=9606 GN=C2 PE=1 SV=2	0	19.749	9	6	7.42	2.103
Sorbin and SH3 domain-containing protein 1 OS=Homo sapiens OX=9606 GN=SORBS1 PE=1 SV=3	0	32.438	10	9	6.84	2.092
Bleomycin hydrolase OS=Homo sapiens OX=9606 GN=BLMH PE=1 SV=1	0.001	8.391	8	3	6.27	2.075
Alpha-1B-glycoprotein OS=Homo sapiens OX=9606 GN=A1BG PE=1 SV=4	0	62.684	25	10	5.86	2.064
Cathepsin B OS=Homo sapiens OX=9606 GN=CTSB PE=1 SV=3	0	32.749	13	3	6.3	2.06
Superoxide dismutase [Mn], mitochondrial OS=Homo sapiens OX=9606 GN=SOD2 PE=1 SV=3	0	44.001	43	7	8.25	2.053
Leukocyte surface antigen CD47 OS=Homo sapiens OX=9606 GN=CD47 PE=1 SV=1	0.001	7.146	9	3	7.21	2.051
Very long-chain specific acyl-CoA dehydrogenase, mitochondrial OS=Homo sapiens OX=9606 GN=ACADVL PE=1 SV=1	0.001	8.56	6	3	8.75	2.042
GTP:AMP phosphotransferase AK3, mitochondrial OS=Homo sapiens OX=9606 GN=AK3 PE=1 SV=4	0	11.236	19	4	9.16	2.041
Lipopolysaccharide-binding protein OS=Homo sapiens OX=9606 GN=LBP PE=1 SV=3	0.001	7.057	5	2	6.7	2.04
Laminin subunit alpha-4 OS=Homo sapiens OX=9606 GN=LAMA4 PE=1 SV=4	0.001	5.797	1	2	6.28	2.029
NADH dehydrogenase [ubiquinone] 1 alpha subcomplex subunit 10, mitochondrial OS=Homo sapiens OX=9606 GN=NDUFA10 PE=1 SV=1	0.001	5.045	7	2	8.48	2.024
Coagulation factor XIII A chain OS=Homo sapiens OX=9606 GN=F13A1 PE=1 SV=5	0	26.814	14	8	6	2.02
Lactotransferrin OS=Homo sapiens OX=9606 GN=LTF PE=1 SV=6	0	25.69	7	6	8.12	2.014
Large ribosomal subunit protein eL28 OS=Homo sapiens OX=9606 GN=RPL28 PE=1 SV=3	0	21.281	46	8	12.02	0.5
28 kDa heat- and acid-stable phosphoprotein OS=Homo sapiens OX=9606 GN=PDAP1 PE=1 SV=1	0	33.251	37	9	8.87	0.5
Bactericidal permeability-increasing protein OS=Homo sapiens OX=9606 GN=BPI PE=1 SV=4	0.005	3.865	5	2	9.38	0.498
Copine-1 OS=Homo sapiens OX=9606 GN=CPNE1 PE=1 SV=1	0	16.246	10	4	5.83	0.498
Annexin A1 OS=Homo sapiens OX=9606 GN=ANXA1 PE=1 SV=2	0	183.271	59	24	7.02	0.498
Alpha-soluble NSF attachment protein OS=Homo sapiens OX=9606 GN=NAPA PE=1 SV=3	0	28.437	26	7	5.36	0.497
Quinone oxidoreductase OS=Homo sapiens OX=9606 GN=CRYZ PE=1 SV=1	0	43.895	45	10	8.44	0.497
Adenosine 5'-monophosphoramidase HINT1 OS=Homo sapiens OX=9606 GN=HINT1 PE=1 SV=2	0	36.537	41	4	6.95	0.492
Serine/threonine-protein phosphatase 2A 65 kDa regulatory subunit A alpha isoform OS=Homo sapiens OX=9606 GN=PPP2R1A PE=1 SV=4	0	68.904	28	14	5.11	0.492
Cytochrome c OS=Homo sapiens OX=9606 GN=CYCS PE=1 SV=2	0	19.027	40	5	9.57	0.491
Tubulin beta-6 chain OS=Homo sapiens OX=9606 GN=TUBB6 PE=1 SV=1	0	39.444	18	4	4.88	0.49
Cytochrome c1, heme protein, mitochondrial OS=Homo sapiens OX=9606 GN=CYC1 PE=1 SV=3	0	28.676	19	6	9	0.49
Coronin-1B OS=Homo sapiens OX=9606 GN=CORO1B PE=1 SV=1	0	46.564	23	8	5.88	0.489
U6 snRNA-associated Sm-like protein LSm1 OS=Homo sapiens OX=9606 GN=LSM1 PE=1 SV=1	0.007	3.357	10	2	5.22	0.484
HLA class I histocompatibility antigen, B alpha chain OS=Homo sapiens OX=9606 GN=HLA-B PE=1 SV=3	0	36.827	22	3	5.85	0.484
Transketolase OS=Homo sapiens OX=9606 GN=TKT PE=1 SV=3	0	153.362	49	28	7.66	0.482
Propionyl-CoA carboxylase alpha chain, mitochondrial OS=Homo sapiens OX=9606 GN=PCCA PE=1 SV=4	0.006	3.565	4	2	7.52	0.481
von Willebrand factor A domain-containing protein 5A OS=Homo sapiens OX=9606 GN=VWA5A PE=1 SV=2	0.001	6.023	3	2	6.58	0.481
Stomatin-like protein 2, mitochondrial OS=Homo sapiens OX=9606 GN=STOML2 PE=1 SV=1	0	28.462	29	7	7.39	0.48
Adenosine 5'-monophosphoramidase HINT2 OS=Homo sapiens OX=9606 GN=HINT2 PE=1 SV=1	0.001	5.932	15	2	9.16	0.477
Glucose-6-phosphate 1-dehydrogenase OS=Homo sapiens OX=9606 GN=G6PD PE=1 SV=4	0	17.693	10	6	6.84	0.475
Collagen alpha-1(XV) chain OS=Homo sapiens OX=9606 GN=COL15A1 PE=1 SV=2	0	29.021	7	7	5	0.475
Prelamin-A/C OS=Homo sapiens OX=9606 GN=LMNA PE=1 SV=1	0	470.285	73	74	7.02	0.474
Sorting nexin-5 OS=Homo sapiens OX=9606 GN=SNX5 PE=1 SV=1	0	19.902	21	7	6.76	0.473
Dynamin-like 120 kDa protein, mitochondrial OS=Homo sapiens OX=9606 GN=OPA1 PE=1 SV=3	0.001	6.744	3	3	7.87	0.471
Ubiquitin-like modifier-activating enzyme 1 OS=Homo sapiens OX=9606 GN=UBA1 PE=1 SV=3	0	141.533	33	28	5.76	0.471
Fibronectin OS=Homo sapiens OX=9606 GN=FN1 PE=1 SV=5	0	199.216	23	42	5.5	0.471
U1 small nuclear ribonucleoprotein A OS=Homo sapiens OX=9606 GN=SNRPA PE=1 SV=3	0	10.19	21	3	9.83	0.47
Aldehyde dehydrogenase family 3 member A2 OS=Homo sapiens OX=9606 GN=ALDH3A2 PE=1 SV=1	0.001	5.99	6	2	7.88	0.469
Isoleucine--tRNA ligase, mitochondrial OS=Homo sapiens OX=9606 GN=IARS2 PE=1 SV=2	0	12.142	6	4	7.2	0.469
Calmodulin-3 OS=Homo sapiens OX=9606 GN=CALM3 PE=1 SV=1	0	107.954	61	11	4.22	0.469
Electron transfer flavoprotein subunit alpha, mitochondrial OS=Homo sapiens OX=9606 GN=ETFA PE=1 SV=1	0	51.676	39	9	8.38	0.468
Pyruvate kinase PKM OS=Homo sapiens OX=9606 GN=PKM PE=1 SV=4	0	315.753	63	32	7.84	0.468
Transcriptional activator protein Pur-alpha OS=Homo sapiens OX=9606 GN=PURA PE=1 SV=2	0	14.172	24	4	6.44	0.467
S-adenosylmethionine synthase isoform type-2 OS=Homo sapiens OX=9606 GN=MAT2A PE=1 SV=1	0	17.298	13	4	6.48	0.467
Cathepsin G OS=Homo sapiens OX=9606 GN=CTSG PE=1 SV=2	0	13.559	16	4	11.19	0.466
Cytochrome b-c1 complex subunit 2, mitochondrial OS=Homo sapiens OX=9606 GN=UQCRC2 PE=1 SV=3	0	53.802	30	10	8.63	0.465
Coatomer subunit alpha OS=Homo sapiens OX=9606 GN=COPA PE=1 SV=2	0	34.456	12	11	7.66	0.465
Fibrinogen alpha chain OS=Homo sapiens OX=9606 GN=FGA PE=1 SV=2	0	317.506	38	37	6.01	0.463
Endoplasmin OS=Homo sapiens OX=9606 GN=HSP90B1 PE=1 SV=1	0	292.171	51	43	4.84	0.463
Malate dehydrogenase, mitochondrial OS=Homo sapiens OX=9606 GN=MDH2 PE=1 SV=3	0	67.063	42	12	8.68	0.462
Delta(3,5)-Delta(2,4)-dienoyl-CoA isomerase, mitochondrial OS=Homo sapiens OX=9606 GN=ECH1 PE=1 SV=2	0	14.794	12	3	8	0.46
Dynactin subunit 2 OS=Homo sapiens OX=9606 GN=DCTN2 PE=1 SV=4	0	79.222	48	15	5.21	0.459
26S proteasome regulatory subunit 7 OS=Homo sapiens OX=9606 GN=PSMC2 PE=1 SV=3	0	25.013	18	5	5.95	0.458
Actin-related protein 2/3 complex subunit 4 OS=Homo sapiens OX=9606 GN=ARPC4 PE=1 SV=3	0	26.787	40	9	8.43	0.458
Ras-related protein Rab-1B OS=Homo sapiens OX=9606 GN=RAB1B PE=1 SV=1	0	52.524	64	3	5.73	0.457
Ubiquitin thioesterase OTUB1 OS=Homo sapiens OX=9606 GN=OTUB1 PE=1 SV=2	0	34.45	32	7	4.94	0.456
26S proteasome non-ATPase regulatory subunit 2 OS=Homo sapiens OX=9606 GN=PSMD2 PE=1 SV=3	0	47.954	13	9	5.2	0.455
Deoxynucleoside triphosphate triphosphohydrolase SAMHD1 OS=Homo sapiens OX=9606 GN=SAMHD1 PE=1 SV=2	0	17.24	16	7	7.14	0.453
Extended synaptotagmin-1 OS=Homo sapiens OX=9606 GN=ESYT1 PE=1 SV=1	0	50.195	16	13	5.83	0.453
Cysteine-rich protein 2 OS=Homo sapiens OX=9606 GN=CRIP2 PE=1 SV=1	0	13.433	25	3	8.72	0.452
Sialic acid synthase OS=Homo sapiens OX=9606 GN=NANS PE=1 SV=2	0	12.655	14	3	6.74	0.452
Eukaryotic initiation factor 4A-II OS=Homo sapiens OX=9606 GN=EIF4A2 PE=1 SV=2	0	62.472	32	5	5.48	0.452
Protein disulfide-isomerase A6 OS=Homo sapiens OX=9606 GN=PDIA6 PE=1 SV=1	0	104.759	43	18	5.08	0.45
Plasma membrane calcium-transporting ATPase 1 OS=Homo sapiens OX=9606 GN=ATP2B1 PE=1 SV=4	0	28.582	10	2	5.91	0.448
14-3-3 protein beta/alpha OS=Homo sapiens OX=9606 GN=YWHAB PE=1 SV=3	0	137.87	71	13	4.83	0.448
Glyoxalase domain-containing protein 4 OS=Homo sapiens OX=9606 GN=GLOD4 PE=1 SV=1	0	27.095	29	9	5.6	0.441
Myeloblastin OS=Homo sapiens OX=9606 GN=PRTN3 PE=1 SV=3	0	10.255	17	3	8.35	0.44
Hexokinase-1 OS=Homo sapiens OX=9606 GN=HK1 PE=1 SV=3	0	84.017	26	23	6.8	0.44
Sepiapterin reductase OS=Homo sapiens OX=9606 GN=SPR PE=1 SV=1	0.002	4.378	11	2	8.05	0.438
NADH dehydrogenase [ubiquinone] 1 beta subcomplex subunit 4 OS=Homo sapiens OX=9606 GN=NDUFB4 PE=1 SV=3	0.001	7.161	22	2	9.85	0.438
THUMP domain-containing protein 1 OS=Homo sapiens OX=9606 GN=THUMPD1 PE=1 SV=2	0.001	7.797	9	2	7.88	0.437
Calponin-3 OS=Homo sapiens OX=9606 GN=CNN3 PE=1 SV=1	0	13.621	10	4	6.05	0.436
Methyl-CpG-binding protein 2 OS=Homo sapiens OX=9606 GN=MECP2 PE=1 SV=1	0	54.367	31	11	9.95	0.436
NADH dehydrogenase [ubiquinone] iron-sulfur protein 5 OS=Homo sapiens OX=9606 GN=NDUFS5 PE=1 SV=3	0.001	6.228	25	2	9.14	0.435
Ras-related protein Rab-5B OS=Homo sapiens OX=9606 GN=RAB5B PE=1 SV=1	0	19.965	30	3	8.13	0.435
Myotrophin OS=Homo sapiens OX=9606 GN=MTPN PE=1 SV=2	0	40.968	36	4	5.52	0.435
Peroxiredoxin-4 OS=Homo sapiens OX=9606 GN=PRDX4 PE=1 SV=1	0	31.678	23	4	6.29	0.434
PRA1 family protein 3 OS=Homo sapiens OX=9606 GN=ARL6IP5 PE=1 SV=1	0	24.147	24	5	9.77	0.434
Enoyl-CoA hydratase, mitochondrial OS=Homo sapiens OX=9606 GN=ECHS1 PE=1 SV=4	0	45.116	34	10	8.07	0.434
Nuclear transport factor 2 OS=Homo sapiens OX=9606 GN=NUTF2 PE=1 SV=1	0.001	6.398	11	2	5.38	0.432
AH receptor-interacting protein OS=Homo sapiens OX=9606 GN=AIP PE=1 SV=3	0.001	7.774	9	2	6.42	0.431
Elongation factor 2 OS=Homo sapiens OX=9606 GN=EEF2 PE=1 SV=4	0	120.195	30	26	6.83	0.431
Lymphocyte-specific protein 1 OS=Homo sapiens OX=9606 GN=LSP1 PE=1 SV=1	0	25.402	24	7	4.74	0.429
Annexin A11 OS=Homo sapiens OX=9606 GN=ANXA11 PE=1 SV=1	0	63.728	29	17	7.65	0.429
Cathepsin Z OS=Homo sapiens OX=9606 GN=CTSZ PE=1 SV=1	0	11.473	11	3	7.11	0.428
Clathrin light chain B OS=Homo sapiens OX=9606 GN=CLTB PE=1 SV=1	0	30.72	26	8	4.64	0.427
Heterogeneous nuclear ribonucleoprotein A3 OS=Homo sapiens OX=9606 GN=HNRNPA3 PE=1 SV=2	0	131.162	37	23	9.01	0.426
PDZ and LIM domain protein 3 OS=Homo sapiens OX=9606 GN=PDLIM3 PE=1 SV=1	0	17.302	13	3	6.89	0.425
ATP synthase-coupling factor 6, mitochondrial OS=Homo sapiens OX=9606 GN=ATP5PF PE=1 SV=1	0	34.151	49	7	9.52	0.425
Sorting nexin-12 OS=Homo sapiens OX=9606 GN=SNX12 PE=1 SV=4	0	9.581	19	3	8.44	0.424
Tubulin-folding cofactor B OS=Homo sapiens OX=9606 GN=TBCB PE=1 SV=2	0.001	7.854	9	3	5.15	0.423
Dynein light chain roadblock-type 1 OS=Homo sapiens OX=9606 GN=DYNLRB1 PE=1 SV=3	0	17.591	44	4	7.25	0.422
Vesicle-trafficking protein SEC22b OS=Homo sapiens OX=9606 GN=SEC22B PE=1 SV=5	0	27.274	33	8	8.51	0.422
Heterochromatin protein 1-binding protein 3 OS=Homo sapiens OX=9606 GN=HP1BP3 PE=1 SV=1	0	47.782	21	13	9.67	0.421
Proliferation-associated protein 2G4 OS=Homo sapiens OX=9606 GN=PA2G4 PE=1 SV=3	0	71.622	41	17	6.55	0.42
Podocalyxin OS=Homo sapiens OX=9606 GN=PODXL PE=1 SV=2	0.005	3.698	5	2	5.49	0.415
Vesicle-associated membrane protein-associated protein A OS=Homo sapiens OX=9606 GN=VAPA PE=1 SV=3	0	32.448	39	8	8.62	0.415
Transforming protein RhoA OS=Homo sapiens OX=9606 GN=RHOA PE=1 SV=1	0	24.062	16	4	6.1	0.414
Sorbitol dehydrogenase OS=Homo sapiens OX=9606 GN=SORD PE=1 SV=4	0	11.767	13	4	7.97	0.413
Transitional endoplasmic reticulum ATPase OS=Homo sapiens OX=9606 GN=VCP PE=1 SV=4	0	213.476	50	38	5.26	0.413
Actin-related protein 2/3 complex subunit 1B OS=Homo sapiens OX=9606 GN=ARPC1B PE=1 SV=3	0	26.085	16	6	8.35	0.412
RuvB-like 1 OS=Homo sapiens OX=9606 GN=RUVBL1 PE=1 SV=1	0	30.158	21	7	6.42	0.412
5'-nucleotidase OS=Homo sapiens OX=9606 GN=NT5E PE=1 SV=1	0.001	5.18	5	2	7.03	0.41
Ras-related protein Rab-5C OS=Homo sapiens OX=9606 GN=RAB5C PE=1 SV=2	0	35.705	50	5	8.41	0.41
3-hydroxyisobutyrate dehydrogenase, mitochondrial OS=Homo sapiens OX=9606 GN=HIBADH PE=1 SV=2	0	22.969	29	5	8.13	0.41
NADH-ubiquinone oxidoreductase 75 kDa subunit, mitochondrial OS=Homo sapiens OX=9606 GN=NDUFS1 PE=1 SV=3	0	44.639	24	12	6.23	0.41
Procollagen galactosyltransferase 1 OS=Homo sapiens OX=9606 GN=COLGALT1 PE=1 SV=1	0.001	7.778	5	3	7.31	0.408
Ras-related protein Rab-2A OS=Homo sapiens OX=9606 GN=RAB2A PE=1 SV=1	0	39.653	40	7	6.54	0.408
Ras-related protein Rab-11B OS=Homo sapiens OX=9606 GN=RAB11B PE=1 SV=4	0	33.493	46	9	5.94	0.408
Large ribosomal subunit protein uL5 OS=Homo sapiens OX=9606 GN=RPL11 PE=1 SV=2	0	19.65	26	5	9.6	0.407
Clathrin heavy chain 1 OS=Homo sapiens OX=9606 GN=CLTC PE=1 SV=5	0	182.491	22	33	5.69	0.406
Large ribosomal subunit protein eL33 OS=Homo sapiens OX=9606 GN=RPL35A PE=1 SV=2	0	12.545	39	5	11.06	0.404
ATPase GET3 OS=Homo sapiens OX=9606 GN=GET3 PE=1 SV=2	0.001	6.251	9	2	4.91	0.403
Vesicular integral-membrane protein VIP36 OS=Homo sapiens OX=9606 GN=LMAN2 PE=1 SV=1	0	11.433	13	3	6.95	0.403
Heterogeneous nuclear ribonucleoprotein H2 OS=Homo sapiens OX=9606 GN=HNRNPH2 PE=1 SV=1	0	28.826	16	2	6.3	0.402
Isocitrate dehydrogenase [NADP], mitochondrial OS=Homo sapiens OX=9606 GN=IDH2 PE=1 SV=2	0	44.202	27	9	8.69	0.402
Ras GTPase-activating-like protein IQGAP1 OS=Homo sapiens OX=9606 GN=IQGAP1 PE=1 SV=1	0	205.042	31	43	6.48	0.402
Spermine synthase OS=Homo sapiens OX=9606 GN=SMS PE=1 SV=2	0.001	6.498	10	2	5.02	0.399
Actin-related protein 3 OS=Homo sapiens OX=9606 GN=ACTR3 PE=1 SV=3	0	41.617	33	11	5.88	0.398
FERM, ARHGEF and pleckstrin domain-containing protein 1 OS=Homo sapiens OX=9606 GN=FARP1 PE=1 SV=1	0.001	6.577	5	3	8.15	0.397
14-3-3 protein epsilon OS=Homo sapiens OX=9606 GN=YWHAE PE=1 SV=1	0	88.894	56	13	4.74	0.397
T-complex protein 1 subunit zeta OS=Homo sapiens OX=9606 GN=CCT6A PE=1 SV=3	0	65.469	28	15	6.68	0.397
Protein TFG OS=Homo sapiens OX=9606 GN=TFG PE=1 SV=2	0.001	7.328	8	3	5.1	0.396
Tricarboxylate transport protein, mitochondrial OS=Homo sapiens OX=9606 GN=SLC25A1 PE=1 SV=2	0	10.113	12	4	9.89	0.396
N(G),N(G)-dimethylarginine dimethylaminohydrolase 1 OS=Homo sapiens OX=9606 GN=DDAH1 PE=1 SV=3	0	28.533	30	6	5.81	0.396
Lamin-B2 OS=Homo sapiens OX=9606 GN=LMNB2 PE=1 SV=4	0	190.946	59	40	5.59	0.394
3-hydroxyacyl-CoA dehydrogenase type-2 OS=Homo sapiens OX=9606 GN=HSD17B10 PE=1 SV=3	0	38.993	42	6	7.78	0.393
Myosin-9 OS=Homo sapiens OX=9606 GN=MYH9 PE=1 SV=4	0	541.867	49	92	5.6	0.393
Squamous cell carcinoma antigen recognized by T-cells 3 OS=Homo sapiens OX=9606 GN=SART3 PE=1 SV=1	0	11.585	5	3	5.57	0.392
Phosphoglycerate kinase 1 OS=Homo sapiens OX=9606 GN=PGK1 PE=1 SV=3	0	221.556	71	36	8.1	0.392
Calcineurin B homologous protein 3 OS=Homo sapiens OX=9606 GN=TESC PE=1 SV=3	0	32.367	36	8	4.93	0.389
Putative RNA-binding protein Luc7-like 2 OS=Homo sapiens OX=9606 GN=LUC7L2 PE=1 SV=2	0	38.306	29	11	10.01	0.387
Large ribosomal subunit protein uL14 OS=Homo sapiens OX=9606 GN=RPL23 PE=1 SV=1	0	13.402	33	4	10.51	0.386
26S proteasome non-ATPase regulatory subunit 11 OS=Homo sapiens OX=9606 GN=PSMD11 PE=1 SV=3	0	14.85	12	4	6.48	0.386
Cytochrome b-c1 complex subunit 1, mitochondrial OS=Homo sapiens OX=9606 GN=UQCRC1 PE=1 SV=3	0	48.582	22	10	6.37	0.386
Large ribosomal subunit protein eL30 OS=Homo sapiens OX=9606 GN=RPL30 PE=1 SV=2	0	16.715	17	3	9.63	0.385
Transcription factor BTF3 OS=Homo sapiens OX=9606 GN=BTF3 PE=1 SV=1	0	19.738	17	3	9.38	0.383
Chloride intracellular channel protein 1 OS=Homo sapiens OX=9606 GN=CLIC1 PE=1 SV=4	0	44.865	46	10	5.17	0.382
Programmed cell death 6-interacting protein OS=Homo sapiens OX=9606 GN=PDCD6IP PE=1 SV=1	0	88.408	26	23	6.52	0.382
Switch-associated protein 70 OS=Homo sapiens OX=9606 GN=SWAP70 PE=1 SV=1	0	9.077	7	4	5.87	0.381
UDP-glucose:glycoprotein glucosyltransferase 1 OS=Homo sapiens OX=9606 GN=UGGT1 PE=1 SV=3	0	41.997	10	12	5.63	0.381
Endoplasmic reticulum aminopeptidase 1 OS=Homo sapiens OX=9606 GN=ERAP1 PE=1 SV=3	0	10.818	5	4	6.46	0.38
ATP synthase subunit gamma, mitochondrial OS=Homo sapiens OX=9606 GN=ATP5F1C PE=1 SV=1	0	10.747	11	3	9.22	0.379
Enoyl-CoA delta isomerase 1, mitochondrial OS=Homo sapiens OX=9606 GN=ECI1 PE=1 SV=1	0	16.05	17	5	8.54	0.379
Elongin-C OS=Homo sapiens OX=9606 GN=ELOC PE=1 SV=1	0	13.613	38	3	4.78	0.378
1,4-alpha-glucan-branching enzyme OS=Homo sapiens OX=9606 GN=GBE1 PE=1 SV=3	0	16.63	8	4	6.32	0.377
26S proteasome non-ATPase regulatory subunit 9 OS=Homo sapiens OX=9606 GN=PSMD9 PE=1 SV=3	0	15.989	24	5	6.95	0.377
26S proteasome non-ATPase regulatory subunit 1 OS=Homo sapiens OX=9606 GN=PSMD1 PE=1 SV=2	0	15.692	9	6	5.39	0.377
HLA class I histocompatibility antigen, A alpha chain OS=Homo sapiens OX=9606 GN=HLA-A PE=1 SV=2	0	54.166	33	6	6	0.376
Cadherin-13 OS=Homo sapiens OX=9606 GN=CDH13 PE=1 SV=1	0	10.798	5	3	4.98	0.372
Actin-related protein 2/3 complex subunit 1A OS=Homo sapiens OX=9606 GN=ARPC1A PE=1 SV=2	0	9.105	12	3	8.18	0.371
Methionine adenosyltransferase 2 subunit beta OS=Homo sapiens OX=9606 GN=MAT2B PE=1 SV=1	0.001	6.87	7	2	7.36	0.37
Succinate dehydrogenase [ubiquinone] flavoprotein subunit, mitochondrial OS=Homo sapiens OX=9606 GN=SDHA PE=1 SV=2	0	23.759	15	9	7.39	0.37
Transgelin-2 OS=Homo sapiens OX=9606 GN=TAGLN2 PE=1 SV=3	0	106.554	63	14	8.25	0.369
Mitogen-activated protein kinase 1 OS=Homo sapiens OX=9606 GN=MAPK1 PE=1 SV=3	0	29.918	24	6	6.98	0.368
Myb-binding protein 1A OS=Homo sapiens OX=9606 GN=MYBBP1A PE=1 SV=2	0.004	4.07	2	2	9.28	0.367
Leukocyte elastase inhibitor OS=Homo sapiens OX=9606 GN=SERPINB1 PE=1 SV=1	0	17.278	14	4	6.28	0.365
Collagen alpha-1(XVIII) chain OS=Homo sapiens OX=9606 GN=COL18A1 PE=1 SV=5	0	42.645	7	9	6.01	0.365
Leucine-rich PPR motif-containing protein, mitochondrial OS=Homo sapiens OX=9606 GN=LRPPRC PE=1 SV=3	0	32.937	9	10	6.13	0.365
3-ketoacyl-CoA thiolase, peroxisomal OS=Homo sapiens OX=9606 GN=ACAA1 PE=1 SV=2	0	15.578	14	4	8.44	0.364
Glutathione S-transferase kappa 1 OS=Homo sapiens OX=9606 GN=GSTK1 PE=1 SV=3	0	11.104	13	2	8.41	0.362
Vacuolar protein sorting-associated protein 29 OS=Homo sapiens OX=9606 GN=VPS29 PE=1 SV=1	0	10.607	10	2	6.79	0.361
Palmitoyl-protein thioesterase 1 OS=Homo sapiens OX=9606 GN=PPT1 PE=1 SV=1	0.001	7.98	13	3	6.52	0.357
Adenine phosphoribosyltransferase OS=Homo sapiens OX=9606 GN=APRT PE=1 SV=2	0	20.472	31	5	6.02	0.357
Protein NOXP20 OS=Homo sapiens OX=9606 GN=FAM114A1 PE=1 SV=2	0	27.596	17	6	4.68	0.357
Cathepsin D OS=Homo sapiens OX=9606 GN=CTSD PE=1 SV=1	0	58.074	31	13	6.54	0.357
Dolichyl-diphosphooligosaccharide--protein glycosyltransferase 48 kDa subunit OS=Homo sapiens OX=9606 GN=DDOST PE=1 SV=4	0	15.741	10	4	6.55	0.356
Lupus La protein OS=Homo sapiens OX=9606 GN=SSB PE=1 SV=2	0	67.078	36	16	7.12	0.356
ATP synthase subunit beta, mitochondrial OS=Homo sapiens OX=9606 GN=ATP5F1B PE=1 SV=3	0	205.954	60	27	5.4	0.356
Proteasome activator complex subunit 2 OS=Homo sapiens OX=9606 GN=PSME2 PE=1 SV=4	0	60.68	46	9	5.73	0.352
3-hydroxyisobutyryl-CoA hydrolase, mitochondrial OS=Homo sapiens OX=9606 GN=HIBCH PE=1 SV=2	0	11.912	8	3	8.19	0.351
Prostaglandin reductase 1 OS=Homo sapiens OX=9606 GN=PTGR1 PE=1 SV=2	0	19.382	18	4	8.29	0.35
Ras-related protein Rab-10 OS=Homo sapiens OX=9606 GN=RAB10 PE=1 SV=1	0	17.555	30	4	8.38	0.35
Large ribosomal subunit protein uL24 OS=Homo sapiens OX=9606 GN=RPL26 PE=1 SV=1	0	27.84	45	10	10.55	0.35
ATP synthase subunit d, mitochondrial OS=Homo sapiens OX=9606 GN=ATP5PD PE=1 SV=3	0	51.481	68	10	5.3	0.35
Calnexin OS=Homo sapiens OX=9606 GN=CANX PE=1 SV=2	0	110.53	33	18	4.6	0.35
26S proteasome regulatory subunit 6A OS=Homo sapiens OX=9606 GN=PSMC3 PE=1 SV=3	0	12.06	15	5	5.24	0.349
Heat shock cognate 71 kDa protein OS=Homo sapiens OX=9606 GN=HSPA8 PE=1 SV=1	0	371.633	52	30	5.52	0.349
Protein PBDC1 OS=Homo sapiens OX=9606 GN=PBDC1 PE=1 SV=1	0	11.128	14	3	4.79	0.348
Ubiquilin-2 OS=Homo sapiens OX=9606 GN=UBQLN2 PE=1 SV=2	0	20.898	13	4	5.22	0.348
Proteasome subunit beta type-7 OS=Homo sapiens OX=9606 GN=PSMB7 PE=1 SV=1	0	12.455	23	5	7.68	0.348
Dipeptidyl peptidase 3 OS=Homo sapiens OX=9606 GN=DPP3 PE=1 SV=2	0	23.422	13	6	5.1	0.348
Protein disulfide-isomerase A4 OS=Homo sapiens OX=9606 GN=PDIA4 PE=1 SV=2	0	135.719	52	33	5.07	0.348
Synaptopodin-2 OS=Homo sapiens OX=9606 GN=SYNPO2 PE=1 SV=2	0	28.33	7	6	8.57	0.347
Voltage-dependent anion-selective channel protein 2 OS=Homo sapiens OX=9606 GN=VDAC2 PE=1 SV=2	0	43.777	34	8	7.56	0.345
Eukaryotic translation initiation factor 3 subunit F OS=Homo sapiens OX=9606 GN=EIF3F PE=1 SV=1	0.001	8.141	9	2	5.45	0.344
Immunity-related GTPase family Q protein OS=Homo sapiens OX=9606 GN=IRGQ PE=1 SV=1	0.001	7.15	4	2	4.88	0.342
Protein disulfide-isomerase TMX3 OS=Homo sapiens OX=9606 GN=TMX3 PE=1 SV=2	0	5.635	6	2	4.91	0.341
X-ray repair cross-complementing protein 6 OS=Homo sapiens OX=9606 GN=XRCC6 PE=1 SV=2	0	132.7	45	24	6.64	0.341
Eukaryotic translation initiation factor 3 subunit D OS=Homo sapiens OX=9606 GN=EIF3D PE=1 SV=1	0.001	7.244	5	2	6.05	0.34
Dynein light chain 2, cytoplasmic OS=Homo sapiens OX=9606 GN=DYNLL2 PE=1 SV=1	0.001	5.708	15	2	7.37	0.34
Protein SEC13 homolog OS=Homo sapiens OX=9606 GN=SEC13 PE=1 SV=3	0	16.705	12	2	5.48	0.339
Bifunctional glutamate/proline--tRNA ligase OS=Homo sapiens OX=9606 GN=EPRS1 PE=1 SV=5	0	14.767	5	6	7.33	0.339
Tax1-binding protein 3 OS=Homo sapiens OX=9606 GN=TAX1BP3 PE=1 SV=2	0	13.636	30	3	8.48	0.338
Junction plakoglobin OS=Homo sapiens OX=9606 GN=JUP PE=1 SV=3	0	52.305	18	11	6.14	0.337
Tryptophan--tRNA ligase, cytoplasmic OS=Homo sapiens OX=9606 GN=WARS1 PE=1 SV=2	0	65.323	33	13	6.23	0.337
Epiplakin OS=Homo sapiens OX=9606 GN=EPPK1 PE=1 SV=3	0	39.44	13	8	5.62	0.336
C-1-tetrahydrofolate synthase, cytoplasmic OS=Homo sapiens OX=9606 GN=MTHFD1 PE=1 SV=4	0	30.475	12	10	7.3	0.336
Radixin OS=Homo sapiens OX=9606 GN=RDX PE=1 SV=1	0	100.967	40	12	6.37	0.335
ADP/ATP translocase 3 OS=Homo sapiens OX=9606 GN=SLC25A6 PE=1 SV=4	0	34.859	30	2	9.74	0.332
Disks large homolog 1 OS=Homo sapiens OX=9606 GN=DLG1 PE=1 SV=2	0.001	6.453	6	3	5.76	0.332
Aldo-keto reductase family 1 member A1 OS=Homo sapiens OX=9606 GN=AKR1A1 PE=1 SV=3	0	31.506	32	8	6.79	0.332
Protein canopy homolog 2 OS=Homo sapiens OX=9606 GN=CNPY2 PE=1 SV=1	0	14.563	25	4	4.92	0.331
Peptidyl-prolyl cis-trans isomerase B OS=Homo sapiens OX=9606 GN=PPIB PE=1 SV=2	0	90.829	59	15	9.41	0.331
Decorin OS=Homo sapiens OX=9606 GN=DCN PE=1 SV=1	0	107.487	45	18	8.54	0.331
Junctional adhesion molecule A OS=Homo sapiens OX=9606 GN=F11R PE=1 SV=1	0.001	4.655	6	2	7.9	0.329
NADH dehydrogenase [ubiquinone] iron-sulfur protein 3, mitochondrial OS=Homo sapiens OX=9606 GN=NDUFS3 PE=1 SV=1	0	20.585	25	6	7.5	0.329
Erlin-2 OS=Homo sapiens OX=9606 GN=ERLIN2 PE=1 SV=1	0	33.921	36	10	5.62	0.326
Vacuolar protein sorting-associated protein 35 OS=Homo sapiens OX=9606 GN=VPS35 PE=1 SV=2	0	20.576	9	6	5.49	0.325
Calreticulin OS=Homo sapiens OX=9606 GN=CALR PE=1 SV=1	0	163.89	51	24	4.44	0.325
Acylpyruvase FAHD1, mitochondrial OS=Homo sapiens OX=9606 GN=FAHD1 PE=1 SV=2	0	10.608	13	2	7.39	0.324
Voltage-dependent anion-selective channel protein 1 OS=Homo sapiens OX=9606 GN=VDAC1 PE=1 SV=2	0	103.653	65	17	8.54	0.323
Neuroblast differentiation-associated protein AHNAK OS=Homo sapiens OX=9606 GN=AHNAK PE=1 SV=2	0	1231.88	64	220	6.15	0.323
Flotillin-2 OS=Homo sapiens OX=9606 GN=FLOT2 PE=1 SV=2	0	46.275	26	10	5.25	0.322
Small ribosomal subunit protein uS3 OS=Homo sapiens OX=9606 GN=RPS3 PE=1 SV=2	0	47.772	64	15	9.66	0.322
Heterogeneous nuclear ribonucleoprotein L OS=Homo sapiens OX=9606 GN=HNRNPL PE=1 SV=2	0	105.045	41	17	8.22	0.322
X-ray repair cross-complementing protein 5 OS=Homo sapiens OX=9606 GN=XRCC5 PE=1 SV=3	0	81.784	29	21	5.81	0.322
ATP synthase subunit delta, mitochondrial OS=Homo sapiens OX=9606 GN=ATP5F1D PE=1 SV=2	0	8.754	14	2	5.49	0.321
Lamin-B1 OS=Homo sapiens OX=9606 GN=LMNB1 PE=1 SV=2	0	169.769	54	32	5.16	0.318
AP-2 complex subunit alpha-1 OS=Homo sapiens OX=9606 GN=AP2A1 PE=1 SV=3	0	13.146	5	2	7.03	0.317
DNA damage-binding protein 1 OS=Homo sapiens OX=9606 GN=DDB1 PE=1 SV=1	0	32.708	12	9	5.26	0.317
Double-strand-break repair protein rad21 homolog OS=Homo sapiens OX=9606 GN=RAD21 PE=1 SV=2	0	10.668	8	4	4.65	0.316
UV excision repair protein RAD23 homolog B OS=Homo sapiens OX=9606 GN=RAD23B PE=1 SV=1	0	29.437	23	6	4.84	0.316
RuvB-like 2 OS=Homo sapiens OX=9606 GN=RUVBL2 PE=1 SV=3	0	33.597	28	11	5.64	0.316
Apoptosis-inducing factor 1, mitochondrial OS=Homo sapiens OX=9606 GN=AIFM1 PE=1 SV=1	0	47.343	31	15	8.95	0.314
Sodium/potassium-transporting ATPase subunit alpha-1 OS=Homo sapiens OX=9606 GN=ATP1A1 PE=1 SV=1	0	96.792	25	24	5.49	0.313
Hypoxia up-regulated protein 1 OS=Homo sapiens OX=9606 GN=HYOU1 PE=1 SV=1	0	41.657	14	12	5.22	0.312
Interleukin enhancer-binding factor 3 OS=Homo sapiens OX=9606 GN=ILF3 PE=1 SV=3	0	125.821	31	22	8.76	0.312
Integrin alpha-M OS=Homo sapiens OX=9606 GN=ITGAM PE=1 SV=2	0	11.698	2	2	7.23	0.311
Transaldolase OS=Homo sapiens OX=9606 GN=TALDO1 PE=1 SV=2	0	72.559	40	15	6.81	0.311
U2 small nuclear ribonucleoprotein A' OS=Homo sapiens OX=9606 GN=SNRPA1 PE=1 SV=2	0	9.052	11	2	8.62	0.307
Signal recognition particle receptor subunit beta OS=Homo sapiens OX=9606 GN=SRPRB PE=1 SV=3	0	13.476	13	3	9.04	0.306
Endoplasmic reticulum chaperone BiP OS=Homo sapiens OX=9606 GN=HSPA5 PE=1 SV=2	0	395.437	58	50	5.16	0.306
NAD(P) transhydrogenase, mitochondrial OS=Homo sapiens OX=9606 GN=NNT PE=1 SV=3	0	27.002	9	8	8.09	0.305
SUN domain-containing protein 2 OS=Homo sapiens OX=9606 GN=SUN2 PE=1 SV=3	0	17.329	9	4	6.73	0.303
Thioredoxin-like protein 1 OS=Homo sapiens OX=9606 GN=TXNL1 PE=1 SV=3	0	24.574	25	6	4.96	0.303
T-complex protein 1 subunit beta OS=Homo sapiens OX=9606 GN=CCT2 PE=1 SV=4	0	110.95	51	21	6.46	0.303
Heat shock-related 70 kDa protein 2 OS=Homo sapiens OX=9606 GN=HSPA2 PE=1 SV=1	0	114.508	21	2	5.74	0.302
Glutamine--fructose-6-phosphate aminotransferase [isomerizing] 1 OS=Homo sapiens OX=9606 GN=GFPT1 PE=1 SV=3	0.011	2.499	3	2	7.11	0.301
26S proteasome non-ATPase regulatory subunit 3 OS=Homo sapiens OX=9606 GN=PSMD3 PE=1 SV=2	0	5.618	6	3	8.44	0.301
PRKC apoptosis WT1 regulator protein OS=Homo sapiens OX=9606 GN=PAWR PE=1 SV=1	0	17.253	17	4	5.41	0.301
Immunoglobulin heavy constant gamma 2 OS=Homo sapiens OX=9606 GN=IGHG2 PE=1 SV=3	0	10.671	13	4	6.52	0.3
UBX domain-containing protein 4 OS=Homo sapiens OX=9606 GN=UBXN4 PE=1 SV=2	0	11.01	10	3	6.38	0.298
Transportin-1 OS=Homo sapiens OX=9606 GN=TNPO1 PE=1 SV=2	0	11.227	3	3	4.98	0.297
Nidogen-2 OS=Homo sapiens OX=9606 GN=NID2 PE=1 SV=3	0.001	7.316	3	3	5.29	0.295
Kinesin-1 heavy chain OS=Homo sapiens OX=9606 GN=KIF5B PE=1 SV=1	0	25.107	9	5	6.51	0.294
V-type proton ATPase subunit B, brain isoform OS=Homo sapiens OX=9606 GN=ATP6V1B2 PE=1 SV=3	0	15.756	11	4	5.81	0.293
Peptidyl-prolyl cis-trans isomerase FKBP10 OS=Homo sapiens OX=9606 GN=FKBP10 PE=1 SV=1	0.004	4.139	3	2	5.62	0.291
NADH-cytochrome b5 reductase 1 OS=Homo sapiens OX=9606 GN=CYB5R1 PE=1 SV=1	0	13.921	18	5	9.38	0.291
Protein DDI1 homolog 2 OS=Homo sapiens OX=9606 GN=DDI2 PE=1 SV=1	0	20.167	27	6	5.05	0.291
DnaJ homolog subfamily A member 2 OS=Homo sapiens OX=9606 GN=DNAJA2 PE=1 SV=1	0	9.908	10	4	6.48	0.29
ATP synthase subunit O, mitochondrial OS=Homo sapiens OX=9606 GN=ATP5PO PE=1 SV=1	0	47.842	53	10	9.96	0.29
Prefoldin subunit 5 OS=Homo sapiens OX=9606 GN=PFDN5 PE=1 SV=2	0	11.3	45	5	6.33	0.289
Neutral alpha-glucosidase AB OS=Homo sapiens OX=9606 GN=GANAB PE=1 SV=3	0	143.307	37	33	6.14	0.289
T-complex protein 1 subunit epsilon OS=Homo sapiens OX=9606 GN=CCT5 PE=1 SV=1	0	62.168	42	17	5.66	0.287
Peptidyl-prolyl cis-trans isomerase-like 3 OS=Homo sapiens OX=9606 GN=PPIL3 PE=1 SV=1	0.001	6.765	22	3	6.79	0.286
Serine/threonine-protein kinase PAK 2 OS=Homo sapiens OX=9606 GN=PAK2 PE=1 SV=3	0	12.59	7	3	5.96	0.286
Elongation factor Tu, mitochondrial OS=Homo sapiens OX=9606 GN=TUFM PE=1 SV=3	0	52.796	31	12	7.61	0.286
Small ribosomal subunit protein uS5 OS=Homo sapiens OX=9606 GN=RPS2 PE=1 SV=2	0	13.342	18	6	10.24	0.285
Endoplasmic reticulum resident protein 44 OS=Homo sapiens OX=9606 GN=ERP44 PE=1 SV=1	0	18.43	15	6	5.26	0.285
Heat shock protein HSP 90-beta OS=Homo sapiens OX=9606 GN=HSP90AB1 PE=1 SV=4	0	261.372	48	27	5.03	0.285
Flotillin-1 OS=Homo sapiens OX=9606 GN=FLOT1 PE=1 SV=3	0	61.727	38	13	7.49	0.284
Microtubule-associated protein 4 OS=Homo sapiens OX=9606 GN=MAP4 PE=1 SV=3	0	55.041	18	16	5.43	0.284
6-phosphogluconolactonase OS=Homo sapiens OX=9606 GN=PGLS PE=1 SV=2	0	17.792	24	5	6.05	0.283
Protein ERGIC-53 OS=Homo sapiens OX=9606 GN=LMAN1 PE=1 SV=2	0	29.26	20	9	6.77	0.283
Mitochondrial fission 1 protein OS=Homo sapiens OX=9606 GN=FIS1 PE=1 SV=2	0.001	6.98	16	2	8.79	0.282
Phosphatidylcholine-sterol acyltransferase OS=Homo sapiens OX=9606 GN=LCAT PE=1 SV=1	0	5.617	6	2	6.11	0.282
High mobility group protein B2 OS=Homo sapiens OX=9606 GN=HMGB2 PE=1 SV=2	0	47.78	29	7	7.81	0.28
Valine--tRNA ligase OS=Homo sapiens OX=9606 GN=VARS1 PE=1 SV=4	0	31.445	8	7	7.59	0.28
Small ribosomal subunit protein uS17 OS=Homo sapiens OX=9606 GN=RPS11 PE=1 SV=3	0	13.028	28	4	10.3	0.278
Large ribosomal subunit protein eL27 OS=Homo sapiens OX=9606 GN=RPL27 PE=1 SV=2	0	19.654	49	7	10.56	0.277
Nucleophosmin OS=Homo sapiens OX=9606 GN=NPM1 PE=1 SV=2	0	179.598	45	18	4.78	0.277
Dihydrolipoyllysine-residue succinyltransferase component of 2-oxoglutarate dehydrogenase complex, mitochondrial OS=Homo sapiens OX=9606 GN=DLST PE=1 SV=4	0	44.273	17	8	8.95	0.276
Tubulin beta chain OS=Homo sapiens OX=9606 GN=TUBB PE=1 SV=2	0	174.593	47	4	4.89	0.275
Secretory carrier-associated membrane protein 2 OS=Homo sapiens OX=9606 GN=SCAMP2 PE=1 SV=2	0	18.002	10	2	6.1	0.271
Protein NipSnap homolog 1 OS=Homo sapiens OX=9606 GN=NIPSNAP1 PE=1 SV=1	0	14.188	9	4	9.31	0.271
Stress-70 protein, mitochondrial OS=Homo sapiens OX=9606 GN=HSPA9 PE=1 SV=2	0	131.938	37	26	6.16	0.271
Protein disulfide-isomerase A3 OS=Homo sapiens OX=9606 GN=PDIA3 PE=1 SV=4	0	257.251	61	36	6.35	0.269
Cytoplasmic FMR1-interacting protein 1 OS=Homo sapiens OX=9606 GN=CYFIP1 PE=1 SV=1	0	15.091	4	4	6.9	0.268
Thioredoxin-dependent peroxide reductase, mitochondrial OS=Homo sapiens OX=9606 GN=PRDX3 PE=1 SV=3	0	52.325	34	11	7.78	0.268
Protein disulfide-isomerase OS=Homo sapiens OX=9606 GN=P4HB PE=1 SV=3	0	254.741	62	43	4.87	0.267
Probable ATP-dependent RNA helicase DDX17 OS=Homo sapiens OX=9606 GN=DDX17 PE=1 SV=2	0	42.311	15	10	8.27	0.266
UMP-CMP kinase OS=Homo sapiens OX=9606 GN=CMPK1 PE=1 SV=3	0	36.647	51	10	5.57	0.266
Triosephosphate isomerase OS=Homo sapiens OX=9606 GN=TPI1 PE=1 SV=4	0	150.21	69	20	6.9	0.266
Isocitrate dehydrogenase [NADP] cytoplasmic OS=Homo sapiens OX=9606 GN=IDH1 PE=1 SV=2	0	114.971	54	20	7.01	0.266
Transcription intermediary factor 1-beta OS=Homo sapiens OX=9606 GN=TRIM28 PE=1 SV=5	0	116.098	33	24	5.77	0.266
V-type proton ATPase subunit G 1 OS=Homo sapiens OX=9606 GN=ATP6V1G1 PE=1 SV=3	0	21.964	36	4	8.79	0.265
RNA transcription, translation and transport factor protein OS=Homo sapiens OX=9606 GN=RTRAF PE=1 SV=1	0	17.752	23	5	6.65	0.265
Collagen alpha-1(I) chain OS=Homo sapiens OX=9606 GN=COL1A1 PE=1 SV=6	0	55.631	11	11	5.8	0.265
Peptidyl-prolyl cis-trans isomerase A OS=Homo sapiens OX=9606 GN=PPIA PE=1 SV=2	0	114.281	71	14	7.81	0.265
Cytochrome c oxidase subunit 6C OS=Homo sapiens OX=9606 GN=COX6C PE=1 SV=2	0.001	6.618	28	2	10.39	0.264
Glucosidase 2 subunit beta OS=Homo sapiens OX=9606 GN=PRKCSH PE=1 SV=2	0	94.1	33	20	4.41	0.264
Dynamin-2 OS=Homo sapiens OX=9606 GN=DNM2 PE=1 SV=2	0	23.894	8	7	7.44	0.263
Proteasome subunit beta type-1 OS=Homo sapiens OX=9606 GN=PSMB1 PE=1 SV=2	0	28.616	36	7	8.13	0.263
Trifunctional enzyme subunit beta, mitochondrial OS=Homo sapiens OX=9606 GN=HADHB PE=1 SV=3	0	36.132	19	10	9.41	0.263
RNA-binding protein FUS OS=Homo sapiens OX=9606 GN=FUS PE=1 SV=1	0	43.643	15	6	9.36	0.261
Vigilin OS=Homo sapiens OX=9606 GN=HDLBP PE=1 SV=3	0	22.1	8	8	6.87	0.261
Serpin H1 OS=Homo sapiens OX=9606 GN=SERPINH1 PE=1 SV=2	0	99.764	45	18	8.69	0.261
General transcription factor II-I OS=Homo sapiens OX=9606 GN=GTF2I PE=1 SV=2	0	16.273	10	7	6.39	0.26
ATP synthase subunit alpha, mitochondrial OS=Homo sapiens OX=9606 GN=ATP5F1A PE=1 SV=1	0	201.59	56	32	9.13	0.26
Splicing factor U2AF 35 kDa subunit OS=Homo sapiens OX=9606 GN=U2AF1 PE=1 SV=3	0.001	7.657	9	2	8.81	0.259
Parathymosin OS=Homo sapiens OX=9606 GN=PTMS PE=1 SV=2	0	13.577	18	3	4.16	0.259
Histone H3-7 OS=Homo sapiens OX=9606 GN=H3-7 PE=1 SV=1	0	53.851	53	4	11.27	0.259
Coatomer subunit gamma-1 OS=Homo sapiens OX=9606 GN=COPG1 PE=1 SV=1	0	20.86	7	5	5.47	0.259
Barrier-to-autointegration factor OS=Homo sapiens OX=9606 GN=BANF1 PE=1 SV=1	0	36.623	61	6	6.09	0.258
V-type proton ATPase catalytic subunit A OS=Homo sapiens OX=9606 GN=ATP6V1A PE=1 SV=2	0	8.697	4	3	5.52	0.256
Prohibitin 1 OS=Homo sapiens OX=9606 GN=PHB1 PE=1 SV=1	0	82.519	66	16	5.76	0.256
Dolichyl-diphosphooligosaccharide--protein glycosyltransferase subunit 1 OS=Homo sapiens OX=9606 GN=RPN1 PE=1 SV=1	0	81.704	35	17	6.38	0.256
Small ribosomal subunit protein RACK1 OS=Homo sapiens OX=9606 GN=RACK1 PE=1 SV=3	0	20.421	15	5	7.69	0.255
Small ribosomal subunit protein eS4, X isoform OS=Homo sapiens OX=9606 GN=RPS4X PE=1 SV=2	0	28.756	29	8	10.15	0.254
Eukaryotic translation initiation factor 3 subunit C-like protein OS=Homo sapiens OX=9606 GN=EIF3CL PE=1 SV=1	0	25.321	11	8	5.64	0.254
Importin subunit beta-1 OS=Homo sapiens OX=9606 GN=KPNB1 PE=1 SV=2	0	75.192	21	14	4.78	0.253
Glyceraldehyde-3-phosphate dehydrogenase OS=Homo sapiens OX=9606 GN=GAPDH PE=1 SV=3	0	372.136	73	33	8.46	0.253
Mitochondrial adenyl nucleotide antiporter SLC25A24 OS=Homo sapiens OX=9606 GN=SLC25A24 PE=1 SV=2	0.001	8.445	11	5	6.33	0.252
Protein arginine N-methyltransferase 1 OS=Homo sapiens OX=9606 GN=PRMT1 PE=1 SV=3	0	22.196	21	7	5.35	0.251
Protein kinase C and casein kinase substrate in neurons protein 2 OS=Homo sapiens OX=9606 GN=PACSIN2 PE=1 SV=2	0	12.729	10	3	5.2	0.25
Twinfilin-1 OS=Homo sapiens OX=9606 GN=TWF1 PE=1 SV=3	0	35.211	24	6	6.96	0.25
Eosinophil cationic protein OS=Homo sapiens OX=9606 GN=RNASE3 PE=1 SV=2	0.006	3.647	12	2	10.02	0.248
Heterogeneous nuclear ribonucleoprotein A/B OS=Homo sapiens OX=9606 GN=HNRNPAB PE=1 SV=2	0	38.32	23	9	8.21	0.248
Small ribosomal subunit protein uS4 OS=Homo sapiens OX=9606 GN=RPS9 PE=1 SV=3	0	10.832	26	6	10.65	0.247
U6 snRNA-associated Sm-like protein LSm6 OS=Homo sapiens OX=9606 GN=LSM6 PE=1 SV=1	0.001	5.297	24	2	9.58	0.246
Inosine-5'-monophosphate dehydrogenase 2 OS=Homo sapiens OX=9606 GN=IMPDH2 PE=1 SV=2	0	12.739	10	3	6.9	0.246
Large ribosomal subunit protein uL22 OS=Homo sapiens OX=9606 GN=RPL17 PE=1 SV=3	0	20.292	29	4	10.17	0.246
Eukaryotic initiation factor 4A-III OS=Homo sapiens OX=9606 GN=EIF4A3 PE=1 SV=4	0	50.567	32	9	6.73	0.246
Guanine nucleotide-binding protein G(I)/G(S)/G(O) subunit gamma-5 OS=Homo sapiens OX=9606 GN=GNG5 PE=1 SV=3	0	5.367	28	2	9.85	0.245
Prostaglandin E synthase 3 OS=Homo sapiens OX=9606 GN=PTGES3 PE=1 SV=1	0.001	7.924	6	2	4.54	0.244
Allograft inflammatory factor 1 OS=Homo sapiens OX=9606 GN=AIF1 PE=1 SV=1	0	10.64	14	2	6.24	0.244
Translocon-associated protein subunit delta OS=Homo sapiens OX=9606 GN=SSR4 PE=1 SV=1	0	16.157	21	4	6.15	0.244
Heat shock protein HSP 90-alpha OS=Homo sapiens OX=9606 GN=HSP90AA1 PE=1 SV=5	0	237.391	45	25	5.02	0.244
Serine/threonine-protein phosphatase 5 OS=Homo sapiens OX=9606 GN=PPP5C PE=1 SV=1	0	10.628	9	3	6.28	0.242
MICOS complex subunit MIC19 OS=Homo sapiens OX=9606 GN=CHCHD3 PE=1 SV=1	0	25.617	22	6	8.28	0.242
Splicing factor 3B subunit 3 OS=Homo sapiens OX=9606 GN=SF3B3 PE=1 SV=4	0	39.052	9	11	5.26	0.242
GTPase NRas OS=Homo sapiens OX=9606 GN=NRAS PE=1 SV=1	0	13.333	23	4	5.17	0.241
Vesicle-associated membrane protein-associated protein B/C OS=Homo sapiens OX=9606 GN=VAPB PE=1 SV=3	0	34.666	31	6	7.3	0.239
Protein phosphatase 1A OS=Homo sapiens OX=9606 GN=PPM1A PE=1 SV=1	0.001	8.319	11	3	5.36	0.238
Large ribosomal subunit protein uL1 OS=Homo sapiens OX=9606 GN=RPL10A PE=1 SV=2	0	44.379	33	9	9.94	0.238
Dynamin-1-like protein OS=Homo sapiens OX=9606 GN=DNM1L PE=1 SV=2	0.001	7.455	3	2	6.81	0.237
Cellular retinoic acid-binding protein 2 OS=Homo sapiens OX=9606 GN=CRABP2 PE=1 SV=2	0	14.951	38	5	5.4	0.235
2-oxoglutarate dehydrogenase complex component E1 OS=Homo sapiens OX=9606 GN=OGDH PE=1 SV=3	0	15.676	9	6	6.86	0.235
Isoleucine--tRNA ligase, cytoplasmic OS=Homo sapiens OX=9606 GN=IARS1 PE=1 SV=2	0.001	4.685	1	2	6.15	0.234
Peptidyl-prolyl cis-trans isomerase FKBP2 OS=Homo sapiens OX=9606 GN=FKBP2 PE=1 SV=2	0.001	5.721	13	2	9.13	0.232
General vesicular transport factor p115 OS=Homo sapiens OX=9606 GN=USO1 PE=1 SV=2	0	32.949	11	8	4.91	0.232
Nuclear mitotic apparatus protein 1 OS=Homo sapiens OX=9606 GN=NUMA1 PE=1 SV=2	0	65.396	12	21	5.78	0.232
NADPH--cytochrome P450 reductase OS=Homo sapiens OX=9606 GN=POR PE=1 SV=2	0	12.345	5	3	5.58	0.23
Eukaryotic translation initiation factor 3 subunit I OS=Homo sapiens OX=9606 GN=EIF3I PE=1 SV=1	0	15.85	15	4	5.64	0.23
Elongation factor 1-beta OS=Homo sapiens OX=9606 GN=EEF1B2 PE=1 SV=3	0	28.315	36	7	4.67	0.23
Prohibitin-2 OS=Homo sapiens OX=9606 GN=PHB2 PE=1 SV=2	0	53.489	51	13	9.83	0.23
U5 small nuclear ribonucleoprotein 200 kDa helicase OS=Homo sapiens OX=9606 GN=SNRNP200 PE=1 SV=2	0	18.801	3	5	6.06	0.229
Cytoskeleton-associated protein 4 OS=Homo sapiens OX=9606 GN=CKAP4 PE=1 SV=2	0	219.29	65	37	5.92	0.229
Sorting nexin-2 OS=Homo sapiens OX=9606 GN=SNX2 PE=1 SV=2	0	10.704	6	2	5.12	0.228
Golgi reassembly-stacking protein 2 OS=Homo sapiens OX=9606 GN=GORASP2 PE=1 SV=3	0.001	6.755	7	2	4.82	0.228
60 kDa heat shock protein, mitochondrial OS=Homo sapiens OX=9606 GN=HSPD1 PE=1 SV=2	0	268.219	59	40	5.87	0.228
Histidine--tRNA ligase, cytoplasmic OS=Homo sapiens OX=9606 GN=HARS1 PE=1 SV=2	0	9.571	6	3	5.88	0.226
Cytochrome b-c1 complex subunit Rieske, mitochondrial OS=Homo sapiens OX=9606 GN=UQCRFS1 PE=1 SV=2	0	29.182	39	7	8.32	0.226
Prolyl endopeptidase OS=Homo sapiens OX=9606 GN=PREP PE=1 SV=2	0	14.724	5	3	5.86	0.225
Tissue alpha-L-fucosidase OS=Homo sapiens OX=9606 GN=FUCA1 PE=1 SV=4	0	10.979	6	3	6.84	0.225
Vasodilator-stimulated phosphoprotein OS=Homo sapiens OX=9606 GN=VASP PE=1 SV=3	0	55.08	33	12	8.94	0.224
Nucleosome assembly protein 1-like 1 OS=Homo sapiens OX=9606 GN=NAP1L1 PE=1 SV=1	0	26.709	17	4	4.46	0.223
Small ribosomal subunit protein eS10 OS=Homo sapiens OX=9606 GN=RPS10 PE=1 SV=1	0	28.001	36	5	10.15	0.223
Poly(U)-binding-splicing factor PUF60 OS=Homo sapiens OX=9606 GN=PUF60 PE=1 SV=1	0	18.679	13	5	5.29	0.222
Actin-related protein 2/3 complex subunit 3 OS=Homo sapiens OX=9606 GN=ARPC3 PE=1 SV=3	0	19.442	32	6	8.59	0.222
Nuclear autoantigenic sperm protein OS=Homo sapiens OX=9606 GN=NASP PE=1 SV=2	0	18.607	10	7	4.3	0.22
Peptidyl-prolyl cis-trans isomerase FKBP9 OS=Homo sapiens OX=9606 GN=FKBP9 PE=1 SV=2	0.001	7.318	4	2	5.08	0.219
Coatomer subunit epsilon OS=Homo sapiens OX=9606 GN=COPE PE=1 SV=3	0	9.686	10	3	5.12	0.219
Coatomer subunit delta OS=Homo sapiens OX=9606 GN=ARCN1 PE=1 SV=1	0	24.382	20	8	6.21	0.218
Eukaryotic translation initiation factor 2 subunit 1 OS=Homo sapiens OX=9606 GN=EIF2S1 PE=1 SV=3	0	17.015	14	4	5.08	0.216
Immunoglobulin heavy constant gamma 1 OS=Homo sapiens OX=9606 GN=IGHG1 PE=1 SV=2	0	26.703	22	3	6.96	0.215
Heterogeneous nuclear ribonucleoprotein R OS=Homo sapiens OX=9606 GN=HNRNPR PE=1 SV=1	0	70.649	22	11	8.13	0.215
Major vault protein OS=Homo sapiens OX=9606 GN=MVP PE=1 SV=4	0	66.002	26	16	5.48	0.215
U6 snRNA-associated Sm-like protein LSm3 OS=Homo sapiens OX=9606 GN=LSM3 PE=1 SV=2	0	11.949	41	3	4.7	0.214
RNA-binding protein 8A OS=Homo sapiens OX=9606 GN=RBM8A PE=1 SV=1	0	14.632	33	3	5.72	0.214
CDK5 regulatory subunit-associated protein 3 OS=Homo sapiens OX=9606 GN=CDK5RAP3 PE=1 SV=2	0.001	5.991	4	2	4.75	0.213
Hematopoietic lineage cell-specific protein OS=Homo sapiens OX=9606 GN=HCLS1 PE=1 SV=3	0	12.242	13	4	4.81	0.213
ATP-dependent RNA helicase A OS=Homo sapiens OX=9606 GN=DHX9 PE=1 SV=4	0	84.143	20	19	6.84	0.213
Prefoldin subunit 4 OS=Homo sapiens OX=9606 GN=PFDN4 PE=1 SV=1	0.001	8.414	20	2	4.53	0.212
Vesicle-fusing ATPase OS=Homo sapiens OX=9606 GN=NSF PE=1 SV=3	0.004	4.261	4	3	6.95	0.212
Asparagine--tRNA ligase, cytoplasmic OS=Homo sapiens OX=9606 GN=NARS1 PE=1 SV=1	0	25.49	13	6	6.25	0.211
Eukaryotic peptide chain release factor subunit 1 OS=Homo sapiens OX=9606 GN=ETF1 PE=1 SV=3	0	9.226	9	3	5.71	0.21
Protein flightless-1 homolog OS=Homo sapiens OX=9606 GN=FLII PE=1 SV=2	0	13.277	4	4	6.05	0.21
NADH dehydrogenase [ubiquinone] 1 alpha subcomplex subunit 5 OS=Homo sapiens OX=9606 GN=NDUFA5 PE=1 SV=3	0	15.807	33	5	5.99	0.21
ATP-dependent RNA helicase DDX3X OS=Homo sapiens OX=9606 GN=DDX3X PE=1 SV=3	0	22.432	17	7	7.18	0.209
Inorganic pyrophosphatase OS=Homo sapiens OX=9606 GN=PPA1 PE=1 SV=2	0	37.342	40	9	5.86	0.209
ATP synthase subunit e, mitochondrial OS=Homo sapiens OX=9606 GN=ATP5ME PE=1 SV=2	0	10.263	19	2	9.35	0.207
Small ribosomal subunit protein eS28 OS=Homo sapiens OX=9606 GN=RPS28 PE=1 SV=1	0	31.059	57	7	10.7	0.206
Small ribosomal subunit protein uS11 OS=Homo sapiens OX=9606 GN=RPS14 PE=1 SV=3	0	39.941	42	9	10.05	0.206
Periostin OS=Homo sapiens OX=9606 GN=POSTN PE=1 SV=2	0	115.847	35	22	7.53	0.206
ATP-dependent RNA helicase DDX1 OS=Homo sapiens OX=9606 GN=DDX1 PE=1 SV=2	0	13.665	9	5	7.23	0.205
Cytochrome b5 OS=Homo sapiens OX=9606 GN=CYB5A PE=1 SV=2	0	53.226	60	7	4.96	0.204
YTH domain-containing protein 1 OS=Homo sapiens OX=9606 GN=YTHDC1 PE=1 SV=3	0.001	7.53	4	3	6.23	0.203
Mitochondrial carrier homolog 2 OS=Homo sapiens OX=9606 GN=MTCH2 PE=1 SV=1	0	17.415	22	6	7.97	0.203
Cleavage and polyadenylation specificity factor subunit 7 OS=Homo sapiens OX=9606 GN=CPSF7 PE=1 SV=1	0.001	6.047	4	2	8	0.202
Drebrin OS=Homo sapiens OX=9606 GN=DBN1 PE=1 SV=4	0	17.153	10	5	4.45	0.202
Ras-related protein Rab-5A OS=Homo sapiens OX=9606 GN=RAB5A PE=1 SV=2	0	17.101	26	2	8.15	0.201
Transcription elongation factor A protein-like 3 OS=Homo sapiens OX=9606 GN=TCEAL3 PE=1 SV=1	0	11.918	37	4	4.92	0.201
Annexin A8 OS=Homo sapiens OX=9606 GN=ANXA8 PE=1 SV=3	0	39.116	21	6	5.78	0.201
Septin-9 OS=Homo sapiens OX=9606 GN=SEPTIN9 PE=1 SV=2	0	61.727	29	16	8.97	0.201
SWI/SNF-related matrix-associated actin-dependent regulator of chromatin subfamily A member 5 OS=Homo sapiens OX=9606 GN=SMARCA5 PE=1 SV=1	0	9.975	4	3	8.09	0.199
Aldo-keto reductase family 1 member C3 OS=Homo sapiens OX=9606 GN=AKR1C3 PE=1 SV=4	0	42.561	31	5	7.94	0.199
14-3-3 protein eta OS=Homo sapiens OX=9606 GN=YWHAH PE=1 SV=4	0	64.622	52	8	4.84	0.199
Cytochrome c oxidase subunit 4 isoform 1, mitochondrial OS=Homo sapiens OX=9606 GN=COX4I1 PE=1 SV=1	0	64.639	50	12	9.51	0.199
Ribosome-binding protein 1 OS=Homo sapiens OX=9606 GN=RRBP1 PE=1 SV=5	0	116.59	23	26	8.6	0.199
Hsp90 co-chaperone Cdc37 OS=Homo sapiens OX=9606 GN=CDC37 PE=1 SV=1	0	33.317	33	10	5.25	0.198
Glycogen phosphorylase, liver form OS=Homo sapiens OX=9606 GN=PYGL PE=1 SV=4	0	72.51	27	13	7.17	0.198
Large ribosomal subunit protein uL3 OS=Homo sapiens OX=9606 GN=RPL3 PE=1 SV=2	0	35.857	27	9	10.18	0.197
ATP-dependent RNA helicase DDX42 OS=Homo sapiens OX=9606 GN=DDX42 PE=1 SV=1	0.007	3.383	2	2	7.02	0.196
Nucleosome assembly protein 1-like 4 OS=Homo sapiens OX=9606 GN=NAP1L4 PE=1 SV=1	0	50.57	34	9	4.69	0.196
E3 ubiquitin-protein ligase CHIP OS=Homo sapiens OX=9606 GN=STUB1 PE=1 SV=2	0.001	6.938	9	2	5.87	0.195
Serine-threonine kinase receptor-associated protein OS=Homo sapiens OX=9606 GN=STRAP PE=1 SV=1	0	18.333	23	5	5.12	0.195
Coatomer subunit beta' OS=Homo sapiens OX=9606 GN=COPB2 PE=1 SV=2	0	36.445	14	9	5.27	0.195
Tenascin OS=Homo sapiens OX=9606 GN=TNC PE=1 SV=3	0	49.766	9	12	4.89	0.195
Sorting nexin-18 OS=Homo sapiens OX=9606 GN=SNX18 PE=1 SV=2	0.001	7.163	5	2	5.68	0.194
Eukaryotic translation initiation factor 5A-1 OS=Homo sapiens OX=9606 GN=EIF5A PE=1 SV=2	0	29.958	34	6	5.24	0.194
Serum amyloid A-1 protein OS=Homo sapiens OX=9606 GN=SAA1 PE=1 SV=2	0	19.505	41	2	6.79	0.193
NADH dehydrogenase [ubiquinone] flavoprotein 2, mitochondrial OS=Homo sapiens OX=9606 GN=NDUFV2 PE=1 SV=2	0	13.12	20	4	8.06	0.193
Pyridoxal kinase OS=Homo sapiens OX=9606 GN=PDXK PE=1 SV=1	0	35.722	24	6	6.13	0.193
Sorcin OS=Homo sapiens OX=9606 GN=SRI PE=1 SV=1	0	17.519	20	6	5.59	0.193
Poly(rC)-binding protein 1 OS=Homo sapiens OX=9606 GN=PCBP1 PE=1 SV=2	0	27.698	23	3	7.09	0.192
Jupiter microtubule associated homolog 2 OS=Homo sapiens OX=9606 GN=JPT2 PE=1 SV=1	0.001	7.257	29	3	9.26	0.192
Catenin beta-1 OS=Homo sapiens OX=9606 GN=CTNNB1 PE=1 SV=1	0	66.567	19	12	5.86	0.192
Large ribosomal subunit protein uL4 OS=Homo sapiens OX=9606 GN=RPL4 PE=1 SV=5	0	68.809	33	15	11.06	0.192
PC4 and SFRS1-interacting protein OS=Homo sapiens OX=9606 GN=PSIP1 PE=1 SV=1	0.001	8.419	5	3	9.13	0.191
Signal transducer and activator of transcription 1-alpha/beta OS=Homo sapiens OX=9606 GN=STAT1 PE=1 SV=2	0	27.142	11	6	6.05	0.191
Perilipin-3 OS=Homo sapiens OX=9606 GN=PLIN3 PE=1 SV=3	0	65.558	41	14	5.44	0.19
Paraspeckle component 1 OS=Homo sapiens OX=9606 GN=PSPC1 PE=1 SV=1	0	17.914	13	5	6.67	0.189
Galectin-3-binding protein OS=Homo sapiens OX=9606 GN=LGALS3BP PE=1 SV=1	0	42.483	21	11	5.27	0.189
Tubulin beta-4B chain OS=Homo sapiens OX=9606 GN=TUBB4B PE=1 SV=1	0	176.966	51	5	4.89	0.188
Serine/arginine-rich splicing factor 3 OS=Homo sapiens OX=9606 GN=SRSF3 PE=1 SV=1	0	55.82	38	6	11.65	0.188
Septin-8 OS=Homo sapiens OX=9606 GN=SEPTIN8 PE=1 SV=4	0	26.776	16	6	6.28	0.188
Myosin light polypeptide 6 OS=Homo sapiens OX=9606 GN=MYL6 PE=1 SV=2	0	154.901	63	12	4.65	0.188
Sorting nexin-6 OS=Homo sapiens OX=9606 GN=SNX6 PE=1 SV=1	0.001	8.601	7	3	6.16	0.187
SRA stem-loop-interacting RNA-binding protein, mitochondrial OS=Homo sapiens OX=9606 GN=SLIRP PE=1 SV=1	0	13.772	46	4	10.24	0.187
Integrin beta-4 OS=Homo sapiens OX=9606 GN=ITGB4 PE=1 SV=5	0	48.761	8	12	6.09	0.187
Phospholipase B-like 1 OS=Homo sapiens OX=9606 GN=PLBD1 PE=1 SV=2	0.001	4.889	4	2	9.06	0.186
Mitochondrial import receptor subunit TOM70 OS=Homo sapiens OX=9606 GN=TOMM70 PE=1 SV=1	0.001	8.262	5	3	7.12	0.186
Nicotinate phosphoribosyltransferase OS=Homo sapiens OX=9606 GN=NAPRT PE=1 SV=2	0	13.173	12	4	5.68	0.186
Y-box-binding protein 1 OS=Homo sapiens OX=9606 GN=YBX1 PE=1 SV=3	0	94.513	76	10	9.88	0.186
Reticulocalbin-1 OS=Homo sapiens OX=9606 GN=RCN1 PE=1 SV=1	0	100.78	44	15	5	0.185
Envoplakin OS=Homo sapiens OX=9606 GN=EVPL PE=1 SV=3	0	25.589	7	10	6.96	0.184
10 kDa heat shock protein, mitochondrial OS=Homo sapiens OX=9606 GN=HSPE1 PE=1 SV=2	0	76.555	97	17	8.92	0.184
PDZ and LIM domain protein 5 OS=Homo sapiens OX=9606 GN=PDLIM5 PE=1 SV=5	0	10.244	6	3	8.21	0.183
Tripeptidyl-peptidase 1 OS=Homo sapiens OX=9606 GN=TPP1 PE=1 SV=2	0	17.42	11	4	6.48	0.183
DnaJ homolog subfamily B member 1 OS=Homo sapiens OX=9606 GN=DNAJB1 PE=1 SV=4	0	9.537	13	4	8.63	0.183
Anterior gradient protein 2 homolog OS=Homo sapiens OX=9606 GN=AGR2 PE=1 SV=1	0	64.062	61	11	9	0.183
Inactive C-alpha-formylglycine-generating enzyme 2 OS=Homo sapiens OX=9606 GN=SUMF2 PE=1 SV=2	0	18.443	22	5	8	0.181
Glutathione S-transferase Mu 1 OS=Homo sapiens OX=9606 GN=GSTM1 PE=1 SV=3	0	53.608	42	5	6.7	0.18
26S proteasome regulatory subunit 6B OS=Homo sapiens OX=9606 GN=PSMC4 PE=1 SV=2	0	14.359	17	5	5.21	0.18
Clathrin light chain A OS=Homo sapiens OX=9606 GN=CLTA PE=1 SV=1	0	25.852	18	6	4.51	0.18
Eukaryotic translation initiation factor 4B OS=Homo sapiens OX=9606 GN=EIF4B PE=1 SV=2	0	25.105	14	8	5.73	0.18
Interferon-induced, double-stranded RNA-activated protein kinase OS=Homo sapiens OX=9606 GN=EIF2AK2 PE=1 SV=2	0	8.685	8	4	8.4	0.179
Heterogeneous nuclear ribonucleoprotein F OS=Homo sapiens OX=9606 GN=HNRNPF PE=1 SV=3	0	73.297	36	9	5.58	0.179
Growth factor receptor-bound protein 2 OS=Homo sapiens OX=9606 GN=GRB2 PE=1 SV=1	0	9.086	10	2	6.32	0.178
Cofilin-1 OS=Homo sapiens OX=9606 GN=CFL1 PE=1 SV=3	0	124.542	64	7	8.09	0.178
Transcription activator BRG1 OS=Homo sapiens OX=9606 GN=SMARCA4 PE=1 SV=2	0.001	4.699	1	2	7.88	0.177
KH domain-containing, RNA-binding, signal transduction-associated protein 1 OS=Homo sapiens OX=9606 GN=KHDRBS1 PE=1 SV=1	0	48.014	18	10	8.66	0.177
Small ribosomal subunit protein uS2 OS=Homo sapiens OX=9606 GN=RPSA PE=1 SV=4	0	78.231	48	15	4.87	0.177
Oxidation resistance protein 1 OS=Homo sapiens OX=9606 GN=OXR1 PE=1 SV=2	0.006	3.6	3	2	5.47	0.176
Platelet-activating factor acetylhydrolase IB subunit alpha2 OS=Homo sapiens OX=9606 GN=PAFAH1B2 PE=1 SV=1	0	16.288	22	4	5.92	0.176
Cytoplasmic dynein 1 intermediate chain 2 OS=Homo sapiens OX=9606 GN=DYNC1I2 PE=1 SV=3	0	18.817	11	5	5.2	0.176
LEM domain-containing protein 2 OS=Homo sapiens OX=9606 GN=LEMD2 PE=1 SV=1	0	20.459	15	6	9	0.176
NADH dehydrogenase [ubiquinone] 1 beta subcomplex subunit 11, mitochondrial OS=Homo sapiens OX=9606 GN=NDUFB11 PE=1 SV=1	0.001	6.375	22	2	5.22	0.175
RNA-binding protein 25 OS=Homo sapiens OX=9606 GN=RBM25 PE=1 SV=3	0.001	6.696	4	2	6.32	0.175
Mitochondrial import receptor subunit TOM22 homolog OS=Homo sapiens OX=9606 GN=TOMM22 PE=1 SV=3	0	15.812	33	3	4.34	0.175
Persulfide dioxygenase ETHE1, mitochondrial OS=Homo sapiens OX=9606 GN=ETHE1 PE=1 SV=2	0	15.202	16	3	6.83	0.175
Mannosyl-oligosaccharide glucosidase OS=Homo sapiens OX=9606 GN=MOGS PE=1 SV=5	0	9.652	6	3	8.9	0.175
Specifically androgen-regulated gene protein OS=Homo sapiens OX=9606 GN=SARG PE=1 SV=2	0	30.751	21	8	8.62	0.175
B-cell receptor-associated protein 31 OS=Homo sapiens OX=9606 GN=BCAP31 PE=1 SV=3	0	65.565	46	14	8.44	0.175
DNA topoisomerase 1 OS=Homo sapiens OX=9606 GN=TOP1 PE=1 SV=2	0.001	7.26	5	3	9.31	0.174
Ragulator complex protein LAMTOR1 OS=Homo sapiens OX=9606 GN=LAMTOR1 PE=1 SV=2	0	13.731	23	3	5.15	0.174
RNA-binding protein 39 OS=Homo sapiens OX=9606 GN=RBM39 PE=1 SV=2	0	15.153	10	5	10.1	0.174
Cell cycle and apoptosis regulator protein 2 OS=Homo sapiens OX=9606 GN=CCAR2 PE=1 SV=2	0	22.099	10	6	5.22	0.174
Large ribosomal subunit protein eL21 OS=Homo sapiens OX=9606 GN=RPL21 PE=1 SV=2	0	10.77	27	4	10.49	0.173
Osteoclast-stimulating factor 1 OS=Homo sapiens OX=9606 GN=OSTF1 PE=1 SV=2	0	20.901	27	5	5.68	0.173
DNA-(apurinic or apyrimidinic site) endonuclease OS=Homo sapiens OX=9606 GN=APEX1 PE=1 SV=2	0	36.16	28	8	8.12	0.173
Large ribosomal subunit protein eL6 OS=Homo sapiens OX=9606 GN=RPL6 PE=1 SV=3	0	65.091	36	10	10.58	0.173
NADH dehydrogenase [ubiquinone] 1 beta subcomplex subunit 8, mitochondrial OS=Homo sapiens OX=9606 GN=NDUFB8 PE=1 SV=1	0	10.931	15	2	6.8	0.172
NADH dehydrogenase [ubiquinone] 1 alpha subcomplex subunit 13 OS=Homo sapiens OX=9606 GN=NDUFA13 PE=1 SV=3	0.001	6.607	17	2	8.43	0.171
Optineurin OS=Homo sapiens OX=9606 GN=OPTN PE=1 SV=3	0	16.619	10	5	5.17	0.171
Lysine--tRNA ligase OS=Homo sapiens OX=9606 GN=KARS1 PE=1 SV=3	0	29.416	20	9	6.35	0.171
Nidogen-1 OS=Homo sapiens OX=9606 GN=NID1 PE=1 SV=3	0	45.091	9	12	5.29	0.171
Synaptojanin-2-binding protein OS=Homo sapiens OX=9606 GN=SYNJ2BP PE=1 SV=2	0.001	8.301	18	2	6.3	0.17
Protein CutA OS=Homo sapiens OX=9606 GN=CUTA PE=1 SV=2	0	16.38	31	3	5.5	0.17
26S proteasome non-ATPase regulatory subunit 4 OS=Homo sapiens OX=9606 GN=PSMD4 PE=1 SV=1	0	21.257	18	5	4.79	0.17
Heme-binding protein 2 OS=Homo sapiens OX=9606 GN=HEBP2 PE=1 SV=1	0.001	4.714	12	3	4.63	0.169
Nascent polypeptide-associated complex subunit alpha, muscle-specific form OS=Homo sapiens OX=9606 GN=NACA PE=1 SV=1	0	20.787	2	4	9.58	0.169
Poly [ADP-ribose] polymerase 1 OS=Homo sapiens OX=9606 GN=PARP1 PE=1 SV=4	0	34.45	10	9	8.88	0.169
Pentraxin-related protein PTX3 OS=Homo sapiens OX=9606 GN=PTX3 PE=1 SV=3	0	9.13	6	2	5.01	0.168
DDRGK domain-containing protein 1 OS=Homo sapiens OX=9606 GN=DDRGK1 PE=1 SV=2	0	20.43	22	5	5.12	0.168
RNA-splicing ligase RtcB homolog OS=Homo sapiens OX=9606 GN=RTCB PE=1 SV=1	0	34.002	24	9	7.23	0.168
Glia maturation factor gamma OS=Homo sapiens OX=9606 GN=GMFG PE=1 SV=1	0	9.523	15	2	5.26	0.167
Protein DEK OS=Homo sapiens OX=9606 GN=DEK PE=1 SV=1	0	12.323	9	3	8.56	0.167
Tubulin-specific chaperone A OS=Homo sapiens OX=9606 GN=TBCA PE=1 SV=3	0	46.648	54	9	5.29	0.167
Actin-related protein 2/3 complex subunit 5 OS=Homo sapiens OX=9606 GN=ARPC5 PE=1 SV=3	0	13.722	39	4	5.67	0.166
Na(+)/H(+) exchange regulatory cofactor NHE-RF1 OS=Homo sapiens OX=9606 GN=NHERF1 PE=1 SV=4	0	16.723	19	4	5.77	0.166
Branched-chain-amino-acid aminotransferase, mitochondrial OS=Homo sapiens OX=9606 GN=BCAT2 PE=1 SV=2	0	19.133	11	4	8.65	0.165
Large ribosomal subunit protein uL10 OS=Homo sapiens OX=9606 GN=RPLP0 PE=1 SV=1	0	47.959	34	10	5.97	0.165
Staphylococcal nuclease domain-containing protein 1 OS=Homo sapiens OX=9606 GN=SND1 PE=1 SV=1	0	49.853	22	14	7.17	0.165
WASH complex subunit 2A OS=Homo sapiens OX=9606 GN=WASHC2A PE=1 SV=3	0.001	7.517	3	3	4.81	0.164
Large ribosomal subunit protein uL6 OS=Homo sapiens OX=9606 GN=RPL9 PE=1 SV=1	0	15.107	27	5	9.95	0.164
U1 small nuclear ribonucleoprotein 70 kDa OS=Homo sapiens OX=9606 GN=SNRNP70 PE=1 SV=2	0	14.231	11	5	9.94	0.163
Probable 28S rRNA (cytosine(4447)-C(5))-methyltransferase OS=Homo sapiens OX=9606 GN=NOP2 PE=1 SV=2	0.001	6.537	3	2	9.23	0.161
Uromodulin OS=Homo sapiens OX=9606 GN=UMOD PE=1 SV=1	0	14.751	6	3	5.24	0.161
Small ribosomal subunit protein eS24 OS=Homo sapiens OX=9606 GN=RPS24 PE=1 SV=1	0	12.888	29	3	10.78	0.161
Histone-binding protein RBBP7 OS=Homo sapiens OX=9606 GN=RBBP7 PE=1 SV=1	0	30.024	18	2	5.05	0.16
NADPH:adrenodoxin oxidoreductase, mitochondrial OS=Homo sapiens OX=9606 GN=FDXR PE=1 SV=3	0.004	4.088	5	2	8.44	0.16
Phosphoenolpyruvate carboxykinase [GTP], mitochondrial OS=Homo sapiens OX=9606 GN=PCK2 PE=1 SV=4	0	9.563	6	3	7.62	0.16
Syntaxin-12 OS=Homo sapiens OX=9606 GN=STX12 PE=1 SV=1	0	9.328	16	3	5.59	0.158
116 kDa U5 small nuclear ribonucleoprotein component OS=Homo sapiens OX=9606 GN=EFTUD2 PE=1 SV=1	0	35.981	10	7	5	0.158
Large ribosomal subunit protein eL14 OS=Homo sapiens OX=9606 GN=RPL14 PE=1 SV=4	0	11.255	13	3	10.93	0.157
Chromobox protein homolog 1 OS=Homo sapiens OX=9606 GN=CBX1 PE=1 SV=1	0	41.878	35	6	4.93	0.157
WD40 repeat-containing protein SMU1 OS=Homo sapiens OX=9606 GN=SMU1 PE=1 SV=2	0	10.479	5	2	7.18	0.156
Thiosulfate sulfurtransferase OS=Homo sapiens OX=9606 GN=TST PE=1 SV=4	0	8.997	8	2	7.25	0.156
U6 snRNA-associated Sm-like protein LSm7 OS=Homo sapiens OX=9606 GN=LSM7 PE=1 SV=1	0.001	5.212	15	2	5.27	0.156
Cytosolic non-specific dipeptidase OS=Homo sapiens OX=9606 GN=CNDP2 PE=1 SV=2	0	74.065	37	14	5.97	0.156
U6 snRNA-associated Sm-like protein LSm8 OS=Homo sapiens OX=9606 GN=LSM8 PE=1 SV=3	0	25.146	48	4	4.48	0.154
Small ribosomal subunit protein uS10 OS=Homo sapiens OX=9606 GN=RPS20 PE=1 SV=1	0	17.978	31	5	9.94	0.154
YLP motif-containing protein 1 OS=Homo sapiens OX=9606 GN=YLPM1 PE=1 SV=4	0	15.28	5	6	6.55	0.154
Albumin OS=Homo sapiens OX=9606 GN=ALB PE=1 SV=2	0	198.237	38	34	6.28	0.154
Nucleolin OS=Homo sapiens OX=9606 GN=NCL PE=1 SV=3	0	243.953	43	36	4.7	0.154
Vacuolar protein sorting-associated protein 4B OS=Homo sapiens OX=9606 GN=VPS4B PE=1 SV=2	0	10.668	9	3	7.23	0.153
Nicotinamide phosphoribosyltransferase OS=Homo sapiens OX=9606 GN=NAMPT PE=1 SV=1	0	18.543	18	6	7.15	0.153
Protein S100-A4 OS=Homo sapiens OX=9606 GN=S100A4 PE=1 SV=1	0	41.781	58	8	6.11	0.153
Cytosolic purine 5'-nucleotidase OS=Homo sapiens OX=9606 GN=NT5C2 PE=1 SV=1	0.001	5.043	5	2	6.14	0.152
Splicing factor 3B subunit 1 OS=Homo sapiens OX=9606 GN=SF3B1 PE=1 SV=3	0	25.014	8	8	7.09	0.152
Torsin-1A-interacting protein 1 OS=Homo sapiens OX=9606 GN=TOR1AIP1 PE=1 SV=2	0	33.103	27	10	8.18	0.152
MICOS complex subunit MIC60 OS=Homo sapiens OX=9606 GN=IMMT PE=1 SV=1	0	82.931	30	17	6.48	0.152
Large ribosomal subunit protein eL22 OS=Homo sapiens OX=9606 GN=RPL22 PE=1 SV=2	0	16.572	30	3	9.19	0.151
Peptidyl-prolyl cis-trans isomerase FKBP1A OS=Homo sapiens OX=9606 GN=FKBP1A PE=1 SV=2	0	24.333	22	4	8.16	0.151
Heterogeneous nuclear ribonucleoprotein Q OS=Homo sapiens OX=9606 GN=SYNCRIP PE=1 SV=2	0	96.539	36	16	8.59	0.151
Saccharopine dehydrogenase-like oxidoreductase OS=Homo sapiens OX=9606 GN=SCCPDH PE=1 SV=1	0	13.939	12	4	9.14	0.15
SWI/SNF-related matrix-associated actin-dependent regulator of chromatin subfamily E member 1 OS=Homo sapiens OX=9606 GN=SMARCE1 PE=1 SV=2	0	17.914	17	5	4.88	0.148
Integrin alpha-6 OS=Homo sapiens OX=9606 GN=ITGA6 PE=1 SV=5	0	14.692	5	5	6.61	0.147
Large ribosomal subunit protein uL13 OS=Homo sapiens OX=9606 GN=RPL13A PE=1 SV=2	0	28.673	31	7	10.93	0.147
Basement membrane-specific heparan sulfate proteoglycan core protein OS=Homo sapiens OX=9606 GN=HSPG2 PE=1 SV=4	0	71.379	5	16	6.51	0.147
Keratin, type II cytoskeletal 8 OS=Homo sapiens OX=9606 GN=KRT8 PE=1 SV=7	0	369.931	89	44	5.59	0.147
Macrophage migration inhibitory factor OS=Homo sapiens OX=9606 GN=MIF PE=1 SV=4	0	14.367	23	2	7.88	0.146
Prefoldin subunit 6 OS=Homo sapiens OX=9606 GN=PFDN6 PE=1 SV=1	0	23.288	50	7	8.88	0.146
Platelet-activating factor acetylhydrolase IB subunit alpha1 OS=Homo sapiens OX=9606 GN=PAFAH1B3 PE=1 SV=1	0	22.013	33	8	6.84	0.146
Acid ceramidase OS=Homo sapiens OX=9606 GN=ASAH1 PE=1 SV=5	0	28.221	17	6	7.62	0.145
Myeloperoxidase OS=Homo sapiens OX=9606 GN=MPO PE=1 SV=1	0	93.313	33	20	8.97	0.145
Eukaryotic translation initiation factor 3 subunit L OS=Homo sapiens OX=9606 GN=EIF3L PE=1 SV=1	0.001	8.514	5	2	6.34	0.144
Transcription factor p65 OS=Homo sapiens OX=9606 GN=RELA PE=1 SV=2	0.001	4.547	4	2	5.68	0.144
E3 UFM1-protein ligase 1 OS=Homo sapiens OX=9606 GN=UFL1 PE=1 SV=2	0	5.609	3	3	6.79	0.144
FACT complex subunit SPT16 OS=Homo sapiens OX=9606 GN=SUPT16H PE=1 SV=1	0	12.839	5	4	5.66	0.144
Elongation factor 1-delta OS=Homo sapiens OX=9606 GN=EEF1D PE=1 SV=5	0	77.386	51	12	5.01	0.144
LIM and SH3 domain protein 1 OS=Homo sapiens OX=9606 GN=LASP1 PE=1 SV=2	0	89.222	58	19	7.05	0.144
Peroxisomal multifunctional enzyme type 2 OS=Homo sapiens OX=9606 GN=HSD17B4 PE=1 SV=3	0	65.936	28	13	8.84	0.143
Acidic leucine-rich nuclear phosphoprotein 32 family member B OS=Homo sapiens OX=9606 GN=ANP32B PE=1 SV=1	0	28.628	20	2	4.06	0.142
Tubulin--tyrosine ligase-like protein 12 OS=Homo sapiens OX=9606 GN=TTLL12 PE=1 SV=2	0.001	7.446	6	2	5.53	0.142
Peroxiredoxin-like 2A OS=Homo sapiens OX=9606 GN=PRXL2A PE=1 SV=3	0	22.986	21	6	8.84	0.142
Nucleoplasmin-3 OS=Homo sapiens OX=9606 GN=NPM3 PE=1 SV=3	0	11.383	18	2	4.63	0.141
Heterogeneous nuclear ribonucleoprotein H OS=Homo sapiens OX=9606 GN=HNRNPH1 PE=1 SV=4	0	50.326	28	4	6.3	0.141
Galectin-3 OS=Homo sapiens OX=9606 GN=LGALS3 PE=1 SV=5	0	41.485	28	7	8.56	0.14
Interleukin enhancer-binding factor 2 OS=Homo sapiens OX=9606 GN=ILF2 PE=1 SV=2	0	70.209	44	13	5.26	0.14
Heterogeneous nuclear ribonucleoproteins A2/B1 OS=Homo sapiens OX=9606 GN=HNRNPA2B1 PE=1 SV=2	0	365.439	77	37	8.95	0.139
Collagen alpha-1(XII) chain OS=Homo sapiens OX=9606 GN=COL12A1 PE=1 SV=2	0	118.876	12	31	5.53	0.138
Focal adhesion kinase 1 OS=Homo sapiens OX=9606 GN=PTK2 PE=1 SV=2	0.001	6.803	3	2	6.62	0.137
Small ribosomal subunit protein uS7 OS=Homo sapiens OX=9606 GN=RPS5 PE=1 SV=4	0	31.092	26	8	9.72	0.137
Small ubiquitin-related modifier 2 OS=Homo sapiens OX=9606 GN=SUMO2 PE=1 SV=3	0	17.299	35	2	5.5	0.136
Poly(rC)-binding protein 2 OS=Homo sapiens OX=9606 GN=PCBP2 PE=1 SV=1	0	21.885	16	2	6.79	0.136
Cdc42-interacting protein 4 OS=Homo sapiens OX=9606 GN=TRIP10 PE=1 SV=3	0.001	6.429	7	4	5.73	0.136
Macrophage-capping protein OS=Homo sapiens OX=9606 GN=CAPG PE=1 SV=2	0	76.296	41	12	6.19	0.136
Large ribosomal subunit protein eL19 OS=Homo sapiens OX=9606 GN=RPL19 PE=1 SV=1	0	21.544	23	6	11.47	0.135
Protein S100-A8 OS=Homo sapiens OX=9606 GN=S100A8 PE=1 SV=1	0	33.523	48	8	7.03	0.135
Non-POU domain-containing octamer-binding protein OS=Homo sapiens OX=9606 GN=NONO PE=1 SV=4	0	67.333	37	15	8.95	0.135
Large ribosomal subunit protein eL34 OS=Homo sapiens OX=9606 GN=RPL34 PE=1 SV=3	0.001	5.781	16	2	11.47	0.134
Huntingtin-interacting protein K OS=Homo sapiens OX=9606 GN=HYPK PE=1 SV=3	0.001	7.737	31	2	4.82	0.134
Grancalcin OS=Homo sapiens OX=9606 GN=GCA PE=1 SV=2	0	12.116	13	4	5.21	0.134
Serine/arginine-rich splicing factor 2 OS=Homo sapiens OX=9606 GN=SRSF2 PE=1 SV=4	0	32.745	28	6	11.85	0.134
SH3 domain-binding glutamic acid-rich-like protein 3 OS=Homo sapiens OX=9606 GN=SH3BGRL3 PE=1 SV=1	0	28.98	49	6	4.93	0.134
Elongation factor 1-alpha 1 OS=Homo sapiens OX=9606 GN=EEF1A1 PE=1 SV=1	0	115.239	35	19	9.01	0.134
Heterogeneous nuclear ribonucleoproteins C1/C2 OS=Homo sapiens OX=9606 GN=HNRNPC PE=1 SV=4	0	140.139	52	22	5.08	0.134
Kinectin OS=Homo sapiens OX=9606 GN=KTN1 PE=1 SV=1	0	90.924	21	23	5.64	0.134
Ezrin OS=Homo sapiens OX=9606 GN=EZR PE=1 SV=4	0	192.502	58	26	6.27	0.134
Integrin alpha-3 OS=Homo sapiens OX=9606 GN=ITGA3 PE=1 SV=5	0	19.991	6	5	6.77	0.133
Heterogeneous nuclear ribonucleoprotein K OS=Homo sapiens OX=9606 GN=HNRNPK PE=1 SV=1	0	190.512	52	29	5.54	0.133
Phenylalanine--tRNA ligase beta subunit OS=Homo sapiens OX=9606 GN=FARSB PE=1 SV=3	0	5.326	3	2	6.84	0.131
Small nuclear ribonucleoprotein Sm D3 OS=Homo sapiens OX=9606 GN=SNRPD3 PE=1 SV=1	0.001	7.198	15	2	10.32	0.131
Small nuclear ribonucleoprotein-associated proteins B and B' OS=Homo sapiens OX=9606 GN=SNRPB PE=1 SV=2	0	8.796	10	3	11.19	0.131
Small ribosomal subunit protein eS1 OS=Homo sapiens OX=9606 GN=RPS3A PE=1 SV=2	0	43.6	46	10	9.73	0.131
Polyadenylate-binding protein 1 OS=Homo sapiens OX=9606 GN=PABPC1 PE=1 SV=2	0	99.534	32	17	9.5	0.131
Phosphoglycerate mutase 1 OS=Homo sapiens OX=9606 GN=PGAM1 PE=1 SV=2	0	143.224	60	20	7.18	0.131
Mitochondrial import inner membrane translocase subunit Tim13 OS=Homo sapiens OX=9606 GN=TIMM13 PE=1 SV=1	0	11.516	37	3	8.18	0.13
Actin-related protein 2/3 complex subunit 5-like protein OS=Homo sapiens OX=9606 GN=ARPC5L PE=1 SV=1	0	14.352	30	4	6.6	0.13
Small ribosomal subunit protein uS13 OS=Homo sapiens OX=9606 GN=RPS18 PE=1 SV=3	0	55.402	65	13	10.99	0.13
Keratin, type I cytoskeletal 18 OS=Homo sapiens OX=9606 GN=KRT18 PE=1 SV=2	0	109.279	57	27	5.45	0.13
Keratin, type I cytoskeletal 19 OS=Homo sapiens OX=9606 GN=KRT19 PE=1 SV=4	0	313.412	92	32	5.14	0.13
Pre-mRNA-processing-splicing factor 8 OS=Homo sapiens OX=9606 GN=PRPF8 PE=1 SV=2	0	16.258	3	6	8.84	0.129
Spliceosome RNA helicase DDX39B OS=Homo sapiens OX=9606 GN=DDX39B PE=1 SV=1	0	49.286	35	12	5.67	0.129
Histone H1.0 OS=Homo sapiens OX=9606 GN=H1-0 PE=1 SV=3	0	86.487	55	16	10.84	0.129
Eukaryotic translation initiation factor 2 subunit 3 OS=Homo sapiens OX=9606 GN=EIF2S3 PE=1 SV=3	0	20.162	13	5	8.4	0.128
Gamma-synuclein OS=Homo sapiens OX=9606 GN=SNCG PE=1 SV=2	0	128.231	95	17	4.86	0.127
Protein Red OS=Homo sapiens OX=9606 GN=IK PE=1 SV=3	0	12.485	6	3	6.64	0.125
Gamma-interferon-inducible protein 16 OS=Homo sapiens OX=9606 GN=IFI16 PE=1 SV=3	0.001	7.498	4	3	9.28	0.125
Nucleobindin-1 OS=Homo sapiens OX=9606 GN=NUCB1 PE=1 SV=4	0	79.12	42	14	5.25	0.125
Vacuolar protein sorting-associated protein VTA1 homolog OS=Homo sapiens OX=9606 GN=VTA1 PE=1 SV=1	0	19.627	14	3	6.29	0.124
Aminoacyl tRNA synthase complex-interacting multifunctional protein 1 OS=Homo sapiens OX=9606 GN=AIMP1 PE=1 SV=2	0	10.011	21	4	8.43	0.124
Prefoldin subunit 1 OS=Homo sapiens OX=9606 GN=PFDN1 PE=1 SV=2	0	16.186	34	5	6.81	0.124
E3 ubiquitin-protein ligase HUWE1 OS=Homo sapiens OX=9606 GN=HUWE1 PE=1 SV=3	0	15.993	2	5	5.22	0.124
Prefoldin subunit 2 OS=Homo sapiens OX=9606 GN=PFDN2 PE=1 SV=1	0	19.234	38	5	6.58	0.124
BolA-like protein 2 OS=Homo sapiens OX=9606 GN=BOLA2 PE=1 SV=1	0.001	7.661	29	2	6.52	0.123
Small nuclear ribonucleoprotein F OS=Homo sapiens OX=9606 GN=SNRPF PE=1 SV=1	0	18.755	41	2	4.67	0.123
Small nuclear ribonucleoprotein Sm D2 OS=Homo sapiens OX=9606 GN=SNRPD2 PE=1 SV=1	0	10.595	42	4	9.91	0.123
Protein S100-A11 OS=Homo sapiens OX=9606 GN=S100A11 PE=1 SV=2	0	46.308	49	8	7.12	0.123
Small ribosomal subunit protein uS15 OS=Homo sapiens OX=9606 GN=RPS13 PE=1 SV=2	0	14.652	27	4	10.54	0.122
Nucleolar protein 56 OS=Homo sapiens OX=9606 GN=NOP56 PE=1 SV=4	0	20.744	16	7	9.19	0.122
Chromatin complexes subunit BAP18 OS=Homo sapiens OX=9606 GN=BAP18 PE=1 SV=1	0.001	8.03	17	2	7.33	0.121
Signal recognition particle 9 kDa protein OS=Homo sapiens OX=9606 GN=SRP9 PE=1 SV=2	0.001	7.649	24	3	7.97	0.121
Regulation of nuclear pre-mRNA domain-containing protein 1B OS=Homo sapiens OX=9606 GN=RPRD1B PE=1 SV=1	0	20.879	16	4	5.97	0.121
Splicing factor 1 OS=Homo sapiens OX=9606 GN=SF1 PE=1 SV=4	0	16.332	9	5	8.98	0.121
Transcription factor A, mitochondrial OS=Homo sapiens OX=9606 GN=TFAM PE=1 SV=1	0.001	6.265	8	2	9.72	0.12
Transformer-2 protein homolog beta OS=Homo sapiens OX=9606 GN=TRA2B PE=1 SV=1	0	14.851	11	3	11.25	0.12
Heterogeneous nuclear ribonucleoprotein D0 OS=Homo sapiens OX=9606 GN=HNRNPD PE=1 SV=1	0	100.609	37	18	7.81	0.12
Cleavage stimulation factor subunit 2 tau variant OS=Homo sapiens OX=9606 GN=CSTF2T PE=1 SV=1	0.001	4.799	3	2	7.25	0.119
Small ribosomal subunit protein eS25 OS=Homo sapiens OX=9606 GN=RPS25 PE=1 SV=1	0	10.986	24	3	10.11	0.119
ATP-dependent RNA helicase DDX19B OS=Homo sapiens OX=9606 GN=DDX19B PE=1 SV=1	0	8.84	9	3	6.3	0.119
Protein transport protein Sec31A OS=Homo sapiens OX=9606 GN=SEC31A PE=1 SV=3	0	15.871	4	3	6.89	0.119
Serine/arginine repetitive matrix protein 2 OS=Homo sapiens OX=9606 GN=SRRM2 PE=1 SV=2	0	27.671	4	8	12.06	0.119
Unconventional myosin-VI OS=Homo sapiens OX=9606 GN=MYO6 PE=1 SV=4	0	33.897	7	8	8.53	0.118
Thymidine phosphorylase OS=Homo sapiens OX=9606 GN=TYMP PE=1 SV=2	0	33.365	25	10	5.53	0.118
Protein S100-A16 OS=Homo sapiens OX=9606 GN=S100A16 PE=1 SV=1	0	21.635	45	4	6.79	0.117
Chromobox protein homolog 3 OS=Homo sapiens OX=9606 GN=CBX3 PE=1 SV=4	0	63.798	34	6	5.33	0.117
Adenylate kinase 2, mitochondrial OS=Homo sapiens OX=9606 GN=AK2 PE=1 SV=2	0	42.2	44	7	7.81	0.117
Delta-1-pyrroline-5-carboxylate dehydrogenase, mitochondrial OS=Homo sapiens OX=9606 GN=ALDH4A1 PE=1 SV=3	0	40.449	19	9	8.07	0.117
NADH dehydrogenase [ubiquinone] 1 alpha subcomplex subunit 2 OS=Homo sapiens OX=9606 GN=NDUFA2 PE=1 SV=3	0.001	8.242	31	2	9.57	0.116
Small nuclear ribonucleoprotein E OS=Homo sapiens OX=9606 GN=SNRPE PE=1 SV=1	0.001	6.727	17	2	9.44	0.116
Echinoderm microtubule-associated protein-like 4 OS=Homo sapiens OX=9606 GN=EML4 PE=1 SV=3	0.001	4.817	4	3	6.4	0.116
Lysophospholipid acyltransferase 7 OS=Homo sapiens OX=9606 GN=MBOAT7 PE=1 SV=2	0	14.866	6	3	8.97	0.116
Lysozyme C OS=Homo sapiens OX=9606 GN=LYZ PE=1 SV=1	0	15.723	30	5	9.16	0.116
Calponin-2 OS=Homo sapiens OX=9606 GN=CNN2 PE=1 SV=4	0	23.521	26	6	7.33	0.116
Probable ATP-dependent RNA helicase DDX5 OS=Homo sapiens OX=9606 GN=DDX5 PE=1 SV=1	0	17.571	10	7	8.92	0.116
Transcription elongation regulator 1 OS=Homo sapiens OX=9606 GN=TCERG1 PE=1 SV=2	0.001	7.984	4	5	8.65	0.115
DnaJ homolog subfamily A member 1 OS=Homo sapiens OX=9606 GN=DNAJA1 PE=1 SV=2	0.001	4.867	5	2	7.08	0.114
Epidermal growth factor receptor kinase substrate 8 OS=Homo sapiens OX=9606 GN=EPS8 PE=1 SV=1	0	15.095	5	3	7.5	0.114
2,4-dienoyl-CoA reductase [(3E)-enoyl-CoA-producing], mitochondrial OS=Homo sapiens OX=9606 GN=DECR1 PE=1 SV=1	0	32.807	25	8	9.28	0.113
Apoptotic chromatin condensation inducer in the nucleus OS=Homo sapiens OX=9606 GN=ACIN1 PE=1 SV=2	0	67.111	17	17	6.43	0.113
Heterogeneous nuclear ribonucleoprotein H3 OS=Homo sapiens OX=9606 GN=HNRNPH3 PE=1 SV=2	0	68.337	42	9	6.87	0.112
Cytochrome c oxidase assembly factor 3 homolog, mitochondrial OS=Homo sapiens OX=9606 GN=COA3 PE=1 SV=1	0.001	7.49	29	2	9.6	0.111
Triokinase/FMN cyclase OS=Homo sapiens OX=9606 GN=TKFC PE=1 SV=2	0	17.897	10	4	7.49	0.111
Small ribosomal subunit protein eS8 OS=Homo sapiens OX=9606 GN=RPS8 PE=1 SV=2	0	39.486	34	6	10.32	0.111
High mobility group protein B1 OS=Homo sapiens OX=9606 GN=HMGB1 PE=1 SV=3	0	122.042	43	13	5.74	0.111
Protein S100-A12 OS=Homo sapiens OX=9606 GN=S100A12 PE=1 SV=2	0	12.239	14	3	6.25	0.11
Lysosomal alpha-glucosidase OS=Homo sapiens OX=9606 GN=GAA PE=1 SV=4	0	27.369	12	8	6	0.11
Catenin alpha-1 OS=Homo sapiens OX=9606 GN=CTNNA1 PE=1 SV=1	0	121.299	34	24	6.29	0.109
Cytosolic 10-formyltetrahydrofolate dehydrogenase OS=Homo sapiens OX=9606 GN=ALDH1L1 PE=1 SV=2	0.006	3.559	3	2	5.94	0.108
Cytoplasmic dynein 1 light intermediate chain 2 OS=Homo sapiens OX=9606 GN=DYNC1LI2 PE=1 SV=1	0	11.814	11	4	6.38	0.108
Tropomodulin-3 OS=Homo sapiens OX=9606 GN=TMOD3 PE=1 SV=1	0	22.06	25	6	5.19	0.108
Large ribosomal subunit protein uL18 OS=Homo sapiens OX=9606 GN=RPL5 PE=1 SV=3	0	81.748	36	15	9.72	0.108
Involucrin OS=Homo sapiens OX=9606 GN=IVL PE=1 SV=2	0	170.747	57	26	4.61	0.108
Putative glutamine amidotransferase-like class 1 domain-containing protein 3B, mitochondrial OS=Homo sapiens OX=9606 GN=GATD3B PE=5 SV=1	0	24.312	23	5	8.27	0.107
Large ribosomal subunit protein uL2 OS=Homo sapiens OX=9606 GN=RPL8 PE=1 SV=2	0	51.754	35	15	11.03	0.107
Guanine nucleotide-binding protein subunit alpha-13 OS=Homo sapiens OX=9606 GN=GNA13 PE=1 SV=2	0	11.34	14	3	8	0.106
Programmed cell death protein 10 OS=Homo sapiens OX=9606 GN=PDCD10 PE=1 SV=1	0	10.637	17	3	8.19	0.106
Thioredoxin domain-containing protein 17 OS=Homo sapiens OX=9606 GN=TXNDC17 PE=1 SV=1	0	29.086	32	5	5.52	0.106
Transcriptional activator protein Pur-beta OS=Homo sapiens OX=9606 GN=PURB PE=1 SV=3	0.001	7.777	10	3	5.43	0.105
Protein kinase C delta type OS=Homo sapiens OX=9606 GN=PRKCD PE=1 SV=2	0	12.906	7	4	7.75	0.105
Activated RNA polymerase II transcriptional coactivator p15 OS=Homo sapiens OX=9606 GN=SUB1 PE=1 SV=3	0	19.625	26	5	9.6	0.105
Reticulocalbin-2 OS=Homo sapiens OX=9606 GN=RCN2 PE=1 SV=1	0	31.2	31	7	4.4	0.105
Heat shock protein beta-1 OS=Homo sapiens OX=9606 GN=HSPB1 PE=1 SV=2	0	195.695	94	21	6.4	0.105
Histone deacetylase complex subunit SAP18 OS=Homo sapiens OX=9606 GN=SAP18 PE=1 SV=1	0.001	5.835	24	2	9.35	0.103
Protein BRICK1 OS=Homo sapiens OX=9606 GN=BRK1 PE=1 SV=1	0	9.22	41	3	5.45	0.103
Leucine-rich repeat-containing protein 59 OS=Homo sapiens OX=9606 GN=LRRC59 PE=1 SV=1	0	12.888	16	4	9.57	0.103
DNA-dependent protein kinase catalytic subunit OS=Homo sapiens OX=9606 GN=PRKDC PE=1 SV=3	0	12.776	2	5	7.12	0.103
G-rich sequence factor 1 OS=Homo sapiens OX=9606 GN=GRSF1 PE=1 SV=3	0.001	6.443	6	2	6.19	0.102
Ubiquilin-1 OS=Homo sapiens OX=9606 GN=UBQLN1 PE=1 SV=2	0	24.559	11	3	5.11	0.102
ERO1-like protein alpha OS=Homo sapiens OX=9606 GN=ERO1A PE=1 SV=2	0	14.944	11	5	5.68	0.102
Sterol carrier protein 2 OS=Homo sapiens OX=9606 GN=SCP2 PE=1 SV=2	0	19.53	8	5	6.89	0.102
DnaJ homolog subfamily C member 8 OS=Homo sapiens OX=9606 GN=DNAJC8 PE=1 SV=2	0	16.444	19	6	9.06	0.102
Clathrin interactor 1 OS=Homo sapiens OX=9606 GN=CLINT1 PE=1 SV=1	0	17.495	12	6	6.42	0.102
Coiled-coil domain-containing protein 6 OS=Homo sapiens OX=9606 GN=CCDC6 PE=1 SV=2	0	15.375	12	5	7.34	0.101
Tight junction protein ZO-2 OS=Homo sapiens OX=9606 GN=TJP2 PE=1 SV=2	0	30.16	10	11	7.4	0.101
Heterogeneous nuclear ribonucleoprotein D-like OS=Homo sapiens OX=9606 GN=HNRNPDL PE=1 SV=3	0	14.042	13	3	9.57	0.099
Leucine-rich repeat-containing protein 47 OS=Homo sapiens OX=9606 GN=LRRC47 PE=1 SV=1	0	9.444	10	4	8.28	0.099
ELAV-like protein 1 OS=Homo sapiens OX=9606 GN=ELAVL1 PE=1 SV=2	0	34.995	28	6	9.17	0.099
Methylcrotonoyl-CoA carboxylase beta chain, mitochondrial OS=Homo sapiens OX=9606 GN=MCCC2 PE=1 SV=1	0	41.458	22	10	7.68	0.099
Unconventional myosin-XVIIIb OS=Homo sapiens OX=9606 GN=MYO18B PE=1 SV=2	0.009	2.679	1	2	6.86	0.098
Golgin subfamily B member 1 OS=Homo sapiens OX=9606 GN=GOLGB1 PE=1 SV=2	0.001	6.626	1	2	5	0.098
Transcription elongation factor A protein 1 OS=Homo sapiens OX=9606 GN=TCEA1 PE=1 SV=2	0	16.199	13	3	8.38	0.098
Large ribosomal subunit protein uL11 OS=Homo sapiens OX=9606 GN=RPL12 PE=1 SV=1	0	29.244	26	4	9.42	0.098
RelA-associated inhibitor OS=Homo sapiens OX=9606 GN=PPP1R13L PE=1 SV=4	0	39	17	10	6.81	0.098
Hydroxymethylglutaryl-CoA synthase, mitochondrial OS=Homo sapiens OX=9606 GN=HMGCS2 PE=1 SV=1	0	20.444	18	5	8.16	0.097
Periplakin OS=Homo sapiens OX=9606 GN=PPL PE=1 SV=4	0	94.441	18	26	5.6	0.097
Peptidyl-prolyl cis-trans isomerase F, mitochondrial OS=Homo sapiens OX=9606 GN=PPIF PE=1 SV=1	0	12.715	35	5	9.38	0.096
Syndecan-1 OS=Homo sapiens OX=9606 GN=SDC1 PE=1 SV=3	0	10.739	12	2	4.63	0.095
Eukaryotic translation initiation factor 5 OS=Homo sapiens OX=9606 GN=EIF5 PE=1 SV=2	0	13.293	10	5	5.58	0.095
Far upstream element-binding protein 1 OS=Homo sapiens OX=9606 GN=FUBP1 PE=1 SV=3	0	55.852	26	11	7.61	0.095
Large ribosomal subunit protein eL13 OS=Homo sapiens OX=9606 GN=RPL13 PE=1 SV=4	0	48.309	43	12	11.65	0.095
Heterogeneous nuclear ribonucleoprotein U-like protein 2 OS=Homo sapiens OX=9606 GN=HNRNPUL2 PE=1 SV=1	0	63.153	20	14	4.91	0.095
EH domain-binding protein 1-like protein 1 OS=Homo sapiens OX=9606 GN=EHBP1L1 PE=1 SV=2	0.009	2.827	2	2	4.83	0.094
Serine/threonine-protein phosphatase PP1-alpha catalytic subunit OS=Homo sapiens OX=9606 GN=PPP1CA PE=1 SV=1	0	28.537	21	3	6.33	0.094
Leucine-rich repeat flightless-interacting protein 1 OS=Homo sapiens OX=9606 GN=LRRFIP1 PE=1 SV=2	0	41.817	7	7	4.65	0.094
Small ribosomal subunit protein eS19 OS=Homo sapiens OX=9606 GN=RPS19 PE=1 SV=2	0	41.361	53	10	10.32	0.094
Small ribosomal subunit protein uS12 OS=Homo sapiens OX=9606 GN=RPS23 PE=1 SV=3	0	12.251	24	3	10.49	0.093
NSFL1 cofactor p47 OS=Homo sapiens OX=9606 GN=NSFL1C PE=1 SV=2	0	65.386	46	14	5.1	0.093
WD repeat-containing protein 43 OS=Homo sapiens OX=9606 GN=WDR43 PE=1 SV=3	0.001	7.858	3	2	5.57	0.092
Large ribosomal subunit protein bL12m OS=Homo sapiens OX=9606 GN=MRPL12 PE=1 SV=2	0	9.507	12	2	8.87	0.092
Splicing factor 3A subunit 3 OS=Homo sapiens OX=9606 GN=SF3A3 PE=1 SV=1	0	18.867	12	6	5.38	0.092
Ragulator complex protein LAMTOR5 OS=Homo sapiens OX=9606 GN=LAMTOR5 PE=1 SV=1	0	12.88	33	2	4.87	0.091
Matrix metalloproteinase-9 OS=Homo sapiens OX=9606 GN=MMP9 PE=1 SV=3	0	11.509	6	4	6.06	0.091
Double-stranded RNA-specific adenosine deaminase OS=Homo sapiens OX=9606 GN=ADAR PE=1 SV=4	0	21.415	4	4	8.65	0.091
NHP2-like protein 1 OS=Homo sapiens OX=9606 GN=SNU13 PE=1 SV=3	0	17.301	23	4	8.46	0.09
Endophilin-B1 OS=Homo sapiens OX=9606 GN=SH3GLB1 PE=1 SV=1	0	25.845	20	5	6.04	0.09
Core histone macro-H2A.2 OS=Homo sapiens OX=9606 GN=MACROH2A2 PE=1 SV=3	0	98.513	52	13	9.69	0.09
Large ribosomal subunit protein uL30 OS=Homo sapiens OX=9606 GN=RPL7 PE=1 SV=1	0	42.474	38	13	10.65	0.09
Thioredoxin-related transmembrane protein 1 OS=Homo sapiens OX=9606 GN=TMX1 PE=1 SV=1	0.001	6.869	12	3	4.98	0.089
Calcyphosin OS=Homo sapiens OX=9606 GN=CAPS PE=1 SV=2	0	56.186	33	13	6.04	0.089
Complement C1q subcomponent subunit B OS=Homo sapiens OX=9606 GN=C1QB PE=1 SV=3	0.001	4.958	11	2	8.63	0.088
Charged multivesicular body protein 4a OS=Homo sapiens OX=9606 GN=CHMP4A PE=1 SV=3	0	11.626	20	3	4.7	0.087
Profilin-2 OS=Homo sapiens OX=9606 GN=PFN2 PE=1 SV=3	0	12.448	22	3	6.99	0.087
NADH dehydrogenase [ubiquinone] 1 beta subcomplex subunit 10 OS=Homo sapiens OX=9606 GN=NDUFB10 PE=1 SV=3	0	9.072	23	3	8.48	0.087
RNA-binding motif protein, X chromosome OS=Homo sapiens OX=9606 GN=RBMX PE=1 SV=3	0	90.073	50	7	10.05	0.087
Cold-inducible RNA-binding protein OS=Homo sapiens OX=9606 GN=CIRBP PE=1 SV=1	0	44.987	50	7	9.51	0.087
Endoplasmic reticulum resident protein 29 OS=Homo sapiens OX=9606 GN=ERP29 PE=1 SV=4	0	47.638	41	10	7.31	0.087
Splicing factor, proline- and glutamine-rich OS=Homo sapiens OX=9606 GN=SFPQ PE=1 SV=2	0	133.561	33	24	9.44	0.087
Collagen alpha-2(IV) chain OS=Homo sapiens OX=9606 GN=COL4A2 PE=1 SV=4	0.001	6.947	1	2	8.66	0.086
Protein CDV3 homolog OS=Homo sapiens OX=9606 GN=CDV3 PE=1 SV=1	0	19.279	47	5	6.4	0.085
Large ribosomal subunit protein P2 OS=Homo sapiens OX=9606 GN=RPLP2 PE=1 SV=1	0	102.831	83	11	4.54	0.085
Mitochondrial import receptor subunit TOM34 OS=Homo sapiens OX=9606 GN=TOMM34 PE=1 SV=2	0	17.106	20	4	8.98	0.084
Large ribosomal subunit protein eL15 OS=Homo sapiens OX=9606 GN=RPL15 PE=1 SV=2	0	24.673	41	10	11.62	0.084
Protein MAL2 OS=Homo sapiens OX=9606 GN=MAL2 PE=1 SV=1	0.001	7.35	19	2	6.24	0.083
Histone H2A type 2-B OS=Homo sapiens OX=9606 GN=H2AC21 PE=1 SV=3	0	42.434	48	3	10.89	0.083
Serine hydroxymethyltransferase, mitochondrial OS=Homo sapiens OX=9606 GN=SHMT2 PE=1 SV=3	0	19.373	13	5	8.53	0.083
Cytochrome c oxidase subunit 5A, mitochondrial OS=Homo sapiens OX=9606 GN=COX5A PE=1 SV=2	0	45.098	37	7	6.79	0.083
Large ribosomal subunit protein uL16 OS=Homo sapiens OX=9606 GN=RPL10 PE=1 SV=5	0	20.987	25	6	10.08	0.082
Electron transfer flavoprotein subunit beta OS=Homo sapiens OX=9606 GN=ETFB PE=1 SV=3	0	30.745	31	7	8.1	0.082
Nucleoprotein TPR OS=Homo sapiens OX=9606 GN=TPR PE=1 SV=3	0	55.636	8	16	5.02	0.082
Heat shock protein 105 kDa OS=Homo sapiens OX=9606 GN=HSPH1 PE=1 SV=1	0	36.601	16	13	5.39	0.081
E3 ubiquitin-protein ligase RING2 OS=Homo sapiens OX=9606 GN=RNF2 PE=1 SV=1	0.001	4.779	7	2	6.84	0.08
Large ribosomal subunit protein eL43 OS=Homo sapiens OX=9606 GN=RPL37A PE=1 SV=2	0.001	8.322	29	2	10.43	0.08
Tubulointerstitial nephritis antigen-like OS=Homo sapiens OX=9606 GN=TINAGL1 PE=1 SV=1	0	19.912	12	5	6.99	0.08
MTOR-associated protein MEAK7 OS=Homo sapiens OX=9606 GN=MEAK7 PE=1 SV=2	0.001	5.747	7	2	6.24	0.079
Large ribosomal subunit protein uL15 OS=Homo sapiens OX=9606 GN=RPL27A PE=1 SV=2	0	11.921	24	3	11	0.079
Thioredoxin domain-containing protein 12 OS=Homo sapiens OX=9606 GN=TXNDC12 PE=1 SV=1	0	13.062	26	4	5.4	0.079
Matrin-3 OS=Homo sapiens OX=9606 GN=MATR3 PE=1 SV=2	0	80.786	25	17	6.25	0.079
THO complex subunit 4 OS=Homo sapiens OX=9606 GN=ALYREF PE=1 SV=3	0	70.786	45	10	11.15	0.078
Cytochrome c oxidase subunit 5B, mitochondrial OS=Homo sapiens OX=9606 GN=COX5B PE=1 SV=2	0	30.426	36	7	8.81	0.077
Polypyrimidine tract-binding protein 1 OS=Homo sapiens OX=9606 GN=PTBP1 PE=1 SV=2	0	47.093	17	8	9.16	0.077
Pyridoxine-5'-phosphate oxidase OS=Homo sapiens OX=9606 GN=PNPO PE=1 SV=1	0.001	7.416	11	3	7.06	0.076
Mitotic checkpoint protein BUB3 OS=Homo sapiens OX=9606 GN=BUB3 PE=1 SV=1	0.001	8.372	9	3	6.84	0.076
Zyxin OS=Homo sapiens OX=9606 GN=ZYX PE=1 SV=1	0	28.725	19	7	6.67	0.076
Keratin, type II cytoskeletal 7 OS=Homo sapiens OX=9606 GN=KRT7 PE=1 SV=5	0	297.597	79	42	5.48	0.076
Chloride intracellular channel protein 6 OS=Homo sapiens OX=9606 GN=CLIC6 PE=2 SV=3	0.001	6.51	5	2	4.37	0.075
26S proteasome regulatory subunit 4 OS=Homo sapiens OX=9606 GN=PSMC1 PE=1 SV=1	0	14.832	14	4	6.21	0.074
Nuclear autoantigen Sp-100 OS=Homo sapiens OX=9606 GN=SP100 PE=1 SV=3	0	36.431	10	4	8.22	0.074
Eukaryotic translation initiation factor 6 OS=Homo sapiens OX=9606 GN=EIF6 PE=1 SV=1	0	31.786	27	4	4.68	0.074
Hepatoma-derived growth factor OS=Homo sapiens OX=9606 GN=HDGF PE=1 SV=1	0	43.791	46	10	4.73	0.074
Fatty acid-binding protein, adipocyte OS=Homo sapiens OX=9606 GN=FABP4 PE=1 SV=3	0	90.93	69	10	7.14	0.074
26S proteasome non-ATPase regulatory subunit 7 OS=Homo sapiens OX=9606 GN=PSMD7 PE=1 SV=2	0	18.155	18	5	6.77	0.073
Apolipoprotein L2 OS=Homo sapiens OX=9606 GN=APOL2 PE=1 SV=2	0	13.766	17	5	6.74	0.073
Single-stranded DNA-binding protein, mitochondrial OS=Homo sapiens OX=9606 GN=SSBP1 PE=1 SV=1	0	27.389	50	6	9.6	0.073
Sorting nexin-1 OS=Homo sapiens OX=9606 GN=SNX1 PE=1 SV=3	0	20.061	12	4	5.15	0.072
Mitochondrial proton/calcium exchanger protein OS=Homo sapiens OX=9606 GN=LETM1 PE=1 SV=1	0	16.822	9	5	6.7	0.072
Small ribosomal subunit protein eS17 OS=Homo sapiens OX=9606 GN=RPS17 PE=1 SV=2	0	44.884	40	6	9.85	0.072
FACT complex subunit SSRP1 OS=Homo sapiens OX=9606 GN=SSRP1 PE=1 SV=1	0	12.34	4	2	6.87	0.071
Histone-binding protein RBBP4 OS=Homo sapiens OX=9606 GN=RBBP4 PE=1 SV=3	0	32.9	18	2	4.89	0.071
Putative small nuclear ribonucleoprotein G-like protein 15 OS=Homo sapiens OX=9606 GN=SNRPGP15 PE=5 SV=2	0	11.936	28	3	8.84	0.071
Ataxin-2-like protein OS=Homo sapiens OX=9606 GN=ATXN2L PE=1 SV=2	0.001	7.18	3	4	8.59	0.071
Desmoglein-2 OS=Homo sapiens OX=9606 GN=DSG2 PE=1 SV=2	0	80.437	24	17	5.24	0.071
Signal recognition particle 14 kDa protein OS=Homo sapiens OX=9606 GN=SRP14 PE=1 SV=2	0	22.027	35	5	10.04	0.07
Transcriptional coactivator YAP1 OS=Homo sapiens OX=9606 GN=YAP1 PE=1 SV=2	0	29.754	22	6	5.17	0.07
Cadherin-1 OS=Homo sapiens OX=9606 GN=CDH1 PE=1 SV=3	0	33.093	10	7	4.73	0.07
Fatty acid synthase OS=Homo sapiens OX=9606 GN=FASN PE=1 SV=3	0	49.546	8	16	6.44	0.07
Stromal cell-derived factor 2-like protein 1 OS=Homo sapiens OX=9606 GN=SDF2L1 PE=1 SV=2	0.001	6.075	24	3	7.03	0.069
Protein S100-A14 OS=Homo sapiens OX=9606 GN=S100A14 PE=1 SV=1	0	16.884	53	4	5.24	0.069
Lamina-associated polypeptide 2, isoforms beta/gamma OS=Homo sapiens OX=9606 GN=TMPO PE=1 SV=2	0	67.619	35	14	9.38	0.069
Eukaryotic peptide chain release factor GTP-binding subunit ERF3A OS=Homo sapiens OX=9606 GN=GSPT1 PE=1 SV=1	0	11.06	5	2	5.62	0.068
Importin-7 OS=Homo sapiens OX=9606 GN=IPO7 PE=1 SV=1	0	19.605	5	5	4.82	0.068
Peptidyl-prolyl cis-trans isomerase FKBP4 OS=Homo sapiens OX=9606 GN=FKBP4 PE=1 SV=3	0	14.469	12	5	5.43	0.067
Drebrin-like protein OS=Homo sapiens OX=9606 GN=DBNL PE=1 SV=1	0	63.814	37	12	5.05	0.067
Endophilin-B2 OS=Homo sapiens OX=9606 GN=SH3GLB2 PE=1 SV=1	0	17.324	16	5	5.99	0.066
Catechol O-methyltransferase OS=Homo sapiens OX=9606 GN=COMT PE=1 SV=2	0	13.662	20	4	5.47	0.065
Small ubiquitin-related modifier 1 OS=Homo sapiens OX=9606 GN=SUMO1 PE=1 SV=1	0.001	6.993	45	4	5.52	0.065
Core histone macro-H2A.1 OS=Homo sapiens OX=9606 GN=MACROH2A1 PE=1 SV=5	0	123.986	40	13	9.83	0.065
Agrin OS=Homo sapiens OX=9606 GN=AGRN PE=1 SV=6	0	26.471	3	5	6.39	0.064
Src substrate cortactin OS=Homo sapiens OX=9606 GN=CTTN PE=1 SV=2	0	127.325	59	29	5.4	0.064
Protein FAM98B OS=Homo sapiens OX=9606 GN=FAM98B PE=1 SV=2	0.001	5.878	7	2	8.69	0.063
Disintegrin and metalloproteinase domain-containing protein 10 OS=Homo sapiens OX=9606 GN=ADAM10 PE=1 SV=1	0	13.141	5	3	7.77	0.063
Ubiquitin-associated protein 2-like OS=Homo sapiens OX=9606 GN=UBAP2L PE=1 SV=2	0	17.715	6	5	7.11	0.063
Reticulocalbin-3 OS=Homo sapiens OX=9606 GN=RCN3 PE=1 SV=1	0	45.418	27	6	4.89	0.063
Protein S100-A9 OS=Homo sapiens OX=9606 GN=S100A9 PE=1 SV=1	0	93.385	75	11	6.13	0.063
Nuclear pore complex protein Nup93 OS=Homo sapiens OX=9606 GN=NUP93 PE=1 SV=2	0.001	5.991	3	2	5.72	0.062
Lon protease homolog, mitochondrial OS=Homo sapiens OX=9606 GN=LONP1 PE=1 SV=2	0.001	6.921	3	2	6.39	0.062
High mobility group nucleosome-binding domain-containing protein 4 OS=Homo sapiens OX=9606 GN=HMGN4 PE=1 SV=3	0	24.244	38	3	10.48	0.062
U3 small nucleolar RNA-interacting protein 2 OS=Homo sapiens OX=9606 GN=RRP9 PE=1 SV=1	0.001	7.021	6	3	7.85	0.062
Antigen peptide transporter 1 OS=Homo sapiens OX=9606 GN=TAP1 PE=1 SV=3	0	13.879	9	3	7.31	0.062
Fructose-1,6-bisphosphatase 1 OS=Homo sapiens OX=9606 GN=FBP1 PE=1 SV=5	0	93.445	48	15	6.99	0.062
Heterogeneous nuclear ribonucleoprotein U OS=Homo sapiens OX=9606 GN=HNRNPU PE=1 SV=6	0	186.086	32	29	6	0.06
V-type proton ATPase subunit E 1 OS=Homo sapiens OX=9606 GN=ATP6V1E1 PE=1 SV=1	0	9.372	12	2	8	0.059
NADH dehydrogenase [ubiquinone] iron-sulfur protein 8, mitochondrial OS=Homo sapiens OX=9606 GN=NDUFS8 PE=1 SV=1	0.001	4.409	8	2	6.34	0.059
Transformer-2 protein homolog alpha OS=Homo sapiens OX=9606 GN=TRA2A PE=1 SV=1	0	14.945	12	3	11.27	0.058
Small nuclear ribonucleoprotein Sm D1 OS=Homo sapiens OX=9606 GN=SNRPD1 PE=1 SV=1	0	11.149	32	3	11.56	0.058
Actin-binding protein WASF2 OS=Homo sapiens OX=9606 GN=WASF2 PE=1 SV=3	0	15.531	12	4	5.53	0.057
Serine/arginine-rich splicing factor 7 OS=Homo sapiens OX=9606 GN=SRSF7 PE=1 SV=1	0	27.73	25	5	11.82	0.057
Serine/arginine-rich splicing factor 11 OS=Homo sapiens OX=9606 GN=SRSF11 PE=1 SV=1	0	15.718	10	3	10.52	0.056
Programmed cell death protein 5 OS=Homo sapiens OX=9606 GN=PDCD5 PE=1 SV=3	0	26.172	43	5	6.04	0.056
CD2-associated protein OS=Homo sapiens OX=9606 GN=CD2AP PE=1 SV=1	0	56.022	30	15	6.4	0.056
Filamin-B OS=Homo sapiens OX=9606 GN=FLNB PE=1 SV=2	0	411.774	37	76	5.73	0.056
FK506-binding protein 15 OS=Homo sapiens OX=9606 GN=FKBP15 PE=1 SV=2	0.001	6.713	2	2	5.2	0.055
Nucleolar protein 58 OS=Homo sapiens OX=9606 GN=NOP58 PE=1 SV=1	0	16.824	13	5	8.92	0.055
Double-stranded RNA-binding protein Staufen homolog 1 OS=Homo sapiens OX=9606 GN=STAU1 PE=1 SV=2	0	18.639	15	7	9.44	0.055
Catenin delta-1 OS=Homo sapiens OX=9606 GN=CTNND1 PE=1 SV=1	0	69.824	24	14	6.23	0.055
Programmed cell death protein 4 OS=Homo sapiens OX=9606 GN=PDCD4 PE=1 SV=2	0	14.776	10	3	5.21	0.054
Protein mago nashi homolog 2 OS=Homo sapiens OX=9606 GN=MAGOHB PE=1 SV=1	0	14.62	37	5	6.39	0.054
ATPase inhibitor, mitochondrial OS=Homo sapiens OX=9606 GN=ATP5IF1 PE=1 SV=1	0	24.814	32	6	9.35	0.054
UDP-glucuronosyltransferase 1-6 OS=Homo sapiens OX=9606 GN=UGT1A6 PE=1 SV=2	0	22.262	9	3	8.41	0.053
Serine/arginine-rich splicing factor 6 OS=Homo sapiens OX=9606 GN=SRSF6 PE=1 SV=2	0	22.719	13	3	11.43	0.053
Protein SET OS=Homo sapiens OX=9606 GN=SET PE=1 SV=3	0	76.64	39	13	4.32	0.053
Protein THEM6 OS=Homo sapiens OX=9606 GN=THEM6 PE=1 SV=2	0.001	6.317	12	2	9.55	0.052
N-acylneuraminate cytidylyltransferase OS=Homo sapiens OX=9606 GN=CMAS PE=1 SV=2	0.001	6.896	6	2	7.93	0.052
Complement C1q subcomponent subunit C OS=Homo sapiens OX=9606 GN=C1QC PE=1 SV=3	0	15.187	16	3	8.41	0.052
Small ribosomal subunit protein eS7 OS=Homo sapiens OX=9606 GN=RPS7 PE=1 SV=1	0	50.036	31	8	10.1	0.052
Protein phosphatase Slingshot homolog 3 OS=Homo sapiens OX=9606 GN=SSH3 PE=1 SV=2	0	48.084	22	12	5.3	0.052
Structural maintenance of chromosomes protein 1A OS=Homo sapiens OX=9606 GN=SMC1A PE=1 SV=2	0	14.596	6	6	7.64	0.051
Large ribosomal subunit protein eL24 OS=Homo sapiens OX=9606 GN=RPL24 PE=1 SV=1	0	26.403	31	7	11.25	0.051
Splicing factor 3A subunit 1 OS=Homo sapiens OX=9606 GN=SF3A1 PE=1 SV=1	0	37.022	13	10	5.22	0.051
Splicing factor 3B subunit 2 OS=Homo sapiens OX=9606 GN=SF3B2 PE=1 SV=2	0	92.08	29	20	5.67	0.051
Ras GTPase-activating protein-binding protein 1 OS=Homo sapiens OX=9606 GN=G3BP1 PE=1 SV=1	0	40.844	25	7	5.52	0.05
Histone H3.3 OS=Homo sapiens OX=9606 GN=H3-3A PE=1 SV=2	0	93.958	59	9	11.27	0.05
Serpin B5 OS=Homo sapiens OX=9606 GN=SERPINB5 PE=1 SV=2	0	54.668	40	11	6.05	0.05
Histone H4 OS=Homo sapiens OX=9606 GN=H4C1 PE=1 SV=2	0	192.742	75	23	11.36	0.05
Vesicle-associated membrane protein 8 OS=Homo sapiens OX=9606 GN=VAMP8 PE=1 SV=1	0	11.072	45	4	7.34	0.049
PDZ and LIM domain protein 1 OS=Homo sapiens OX=9606 GN=PDLIM1 PE=1 SV=4	0	79.787	39	10	7.02	0.049
Acidic leucine-rich nuclear phosphoprotein 32 family member A OS=Homo sapiens OX=9606 GN=ANP32A PE=1 SV=1	0	46.718	29	7	4.09	0.048
182 kDa tankyrase-1-binding protein OS=Homo sapiens OX=9606 GN=TNKS1BP1 PE=1 SV=4	0	84.492	21	21	4.86	0.048
Cytochrome c oxidase subunit 6A1, mitochondrial OS=Homo sapiens OX=9606 GN=COX6A1 PE=1 SV=4	0	9.627	43	2	9.32	0.047
Peptidyl-prolyl cis-trans isomerase FKBP3 OS=Homo sapiens OX=9606 GN=FKBP3 PE=1 SV=1	0	41.324	39	9	9.28	0.047
U6 snRNA-associated Sm-like protein LSm4 OS=Homo sapiens OX=9606 GN=LSM4 PE=1 SV=1	0	5.465	17	2	9.99	0.046
Proliferating cell nuclear antigen OS=Homo sapiens OX=9606 GN=PCNA PE=1 SV=1	0	12.852	19	5	4.69	0.046
Serine/arginine-rich splicing factor 1 OS=Homo sapiens OX=9606 GN=SRSF1 PE=1 SV=2	0	60.331	52	13	10.36	0.046
Heterogeneous nuclear ribonucleoprotein A0 OS=Homo sapiens OX=9606 GN=HNRNPA0 PE=1 SV=1	0	31.615	24	5	9.29	0.045
Regulator of chromosome condensation OS=Homo sapiens OX=9606 GN=RCC1 PE=1 SV=1	0	17.676	12	4	7.52	0.044
Caprin-1 OS=Homo sapiens OX=9606 GN=CAPRIN1 PE=1 SV=2	0	20.866	12	6	5.25	0.044
Tropomyosin beta chain OS=Homo sapiens OX=9606 GN=TPM2 PE=1 SV=1	0	199.432	62	8	4.7	0.044
Tripartite motif-containing protein 29 OS=Homo sapiens OX=9606 GN=TRIM29 PE=1 SV=2	0	48.458	27	15	7.15	0.044
Pinin OS=Homo sapiens OX=9606 GN=PNN PE=1 SV=5	0	9.316	6	4	7.14	0.043
Chromodomain-helicase-DNA-binding protein 4 OS=Homo sapiens OX=9606 GN=CHD4 PE=1 SV=2	0	16.904	4	2	5.86	0.042
Thyroid receptor-interacting protein 6 OS=Homo sapiens OX=9606 GN=TRIP6 PE=1 SV=3	0	9.419	6	2	7.37	0.042
RNA-binding protein Raly OS=Homo sapiens OX=9606 GN=RALY PE=1 SV=1	0	50.786	35	13	9.17	0.042
Small ribosomal subunit protein uS9 OS=Homo sapiens OX=9606 GN=RPS16 PE=1 SV=2	0	9.622	23	3	10.21	0.041
Synaptotagmin-like protein 1 OS=Homo sapiens OX=9606 GN=SYTL1 PE=1 SV=1	0	8.819	8	3	5.48	0.04
Alpha-ketoglutarate dehydrogenase component 4 OS=Homo sapiens OX=9606 GN=KGD4 PE=1 SV=2	0	15.435	61	5	9.99	0.04
Heterogeneous nuclear ribonucleoprotein A1 OS=Homo sapiens OX=9606 GN=HNRNPA1 PE=1 SV=5	0	183.092	43	20	9.13	0.04
Acyl-protein thioesterase 1 OS=Homo sapiens OX=9606 GN=LYPLA1 PE=1 SV=1	0.001	7.556	14	3	6.77	0.039
Endothelial differentiation-related factor 1 OS=Homo sapiens OX=9606 GN=EDF1 PE=1 SV=1	0	19.081	28	4	9.95	0.039
LIM domain and actin-binding protein 1 OS=Homo sapiens OX=9606 GN=LIMA1 PE=1 SV=1	0	36.686	17	9	6.84	0.039
Protein phosphatase 1 regulatory subunit 14B OS=Homo sapiens OX=9606 GN=PPP1R14B PE=1 SV=3	0	13.22	40	3	4.86	0.038
Charged multivesicular body protein 4b OS=Homo sapiens OX=9606 GN=CHMP4B PE=1 SV=1	0	38.762	38	7	4.82	0.038
Large ribosomal subunit protein eL8 OS=Homo sapiens OX=9606 GN=RPL7A PE=1 SV=2	0	53.407	37	11	10.61	0.038
Charged multivesicular body protein 1b OS=Homo sapiens OX=9606 GN=CHMP1B PE=1 SV=1	0	9.745	16	4	8.1	0.037
Endoplasmic reticulum metallopeptidase 1 OS=Homo sapiens OX=9606 GN=ERMP1 PE=1 SV=2	0	19.945	6	4	7.52	0.037
Protein NDRG1 OS=Homo sapiens OX=9606 GN=NDRG1 PE=1 SV=1	0	42.658	24	6	5.82	0.036
Large ribosomal subunit protein uL23 OS=Homo sapiens OX=9606 GN=RPL23A PE=1 SV=1	0	36.696	54	9	10.45	0.035
H/ACA ribonucleoprotein complex subunit DKC1 OS=Homo sapiens OX=9606 GN=DKC1 PE=1 SV=3	0	34.904	23	9	9.42	0.035
Protein S100-A6 OS=Homo sapiens OX=9606 GN=S100A6 PE=1 SV=1	0	68.334	51	10	5.48	0.035
Far upstream element-binding protein 2 OS=Homo sapiens OX=9606 GN=KHSRP PE=1 SV=4	0	77.408	33	17	7.3	0.035
Serine/threonine-protein phosphatase PP1-beta catalytic subunit OS=Homo sapiens OX=9606 GN=PPP1CB PE=1 SV=3	0	25.687	17	2	6.19	0.034
Thiol S-methyltransferase TMT1A OS=Homo sapiens OX=9606 GN=TMT1A PE=1 SV=1	0	10.143	11	2	8.38	0.034
Acidic leucine-rich nuclear phosphoprotein 32 family member E OS=Homo sapiens OX=9606 GN=ANP32E PE=1 SV=1	0	10.352	8	2	3.85	0.034
Transcription factor BTF3 homolog 4 OS=Homo sapiens OX=9606 GN=BTF3L4 PE=1 SV=1	0	12.914	32	4	6.35	0.034
SH3 domain-binding protein 1 OS=Homo sapiens OX=9606 GN=SH3BP1 PE=1 SV=3	0	12.147	8	4	6.77	0.034
Trans-Golgi network integral membrane protein 2 OS=Homo sapiens OX=9606 GN=TGOLN2 PE=1 SV=4	0.001	4.91	8	2	5.63	0.033
Histone H2A.Z OS=Homo sapiens OX=9606 GN=H2AZ1 PE=1 SV=2	0	34.083	36	5	10.58	0.032
Dolichyl-diphosphooligosaccharide--protein glycosyltransferase subunit STT3B OS=Homo sapiens OX=9606 GN=STT3B PE=1 SV=1	0.008	2.875	3	2	8.91	0.031
dCTP pyrophosphatase 1 OS=Homo sapiens OX=9606 GN=DCTPP1 PE=1 SV=1	0	11.654	35	4	5.03	0.03
Heterogeneous nuclear ribonucleoprotein M OS=Homo sapiens OX=9606 GN=HNRNPM PE=1 SV=3	0	144.464	49	30	8.7	0.03
Pre-mRNA-splicing factor SPF27 OS=Homo sapiens OX=9606 GN=BCAS2 PE=1 SV=1	0.001	8.673	19	2	5.66	0.029
Small ribosomal subunit protein uS19 OS=Homo sapiens OX=9606 GN=RPS15 PE=1 SV=2	0	22.014	36	5	10.39	0.029
Thymosin beta-10 OS=Homo sapiens OX=9606 GN=TMSB10 PE=1 SV=2	0	33.892	84	5	5.36	0.029
Keratin, type I cytoskeletal 20 OS=Homo sapiens OX=9606 GN=KRT20 PE=1 SV=1	0	122.208	57	20	5.69	0.029
Aldo-keto reductase family 1 member C2 OS=Homo sapiens OX=9606 GN=AKR1C2 PE=1 SV=3	0	39.426	25	4	7.49	0.028
Cell division cycle 5-like protein OS=Homo sapiens OX=9606 GN=CDC5L PE=1 SV=2	0	21.48	11	7	8.18	0.028
Emerin OS=Homo sapiens OX=9606 GN=EMD PE=1 SV=1	0	26.929	27	7	5.5	0.028
Histone H2A type 1-B/E OS=Homo sapiens OX=9606 GN=H2AC4 PE=1 SV=2	0	86.265	53	2	11.05	0.027
Hydroxysteroid dehydrogenase-like protein 2 OS=Homo sapiens OX=9606 GN=HSDL2 PE=1 SV=1	0	10.759	8	2	7.99	0.027
Serine/arginine-rich splicing factor 5 OS=Homo sapiens OX=9606 GN=SRSF5 PE=1 SV=1	0	14.736	13	2	11.59	0.026
Wolframin OS=Homo sapiens OX=9606 GN=WFS1 PE=1 SV=2	0	11.291	6	5	8.05	0.026
Annexin A10 OS=Homo sapiens OX=9606 GN=ANXA10 PE=1 SV=3	0	27.729	18	6	5.33	0.026
Scaffold attachment factor B1 OS=Homo sapiens OX=9606 GN=SAFB PE=1 SV=4	0	36.803	18	7	5.47	0.026
RNA-binding protein 3 OS=Homo sapiens OX=9606 GN=RBM3 PE=1 SV=1	0	43.25	36	5	8.91	0.025
Zinc finger protein 185 OS=Homo sapiens OX=9606 GN=ZNF185 PE=1 SV=3	0	21.205	20	8	7.01	0.025
DAZ-associated protein 1 OS=Homo sapiens OX=9606 GN=DAZAP1 PE=1 SV=1	0	14.075	8	2	8.56	0.024
Calpastatin OS=Homo sapiens OX=9606 GN=CAST PE=1 SV=4	0	126.45	30	21	5.07	0.024
Large ribosomal subunit protein eL31 OS=Homo sapiens OX=9606 GN=RPL31 PE=1 SV=1	0	15.445	26	5	10.54	0.023
Histone H1.10 OS=Homo sapiens OX=9606 GN=H1-10 PE=1 SV=1	0	28.85	38	7	10.76	0.023
NAD(P)H dehydrogenase [quinone] 1 OS=Homo sapiens OX=9606 GN=NQO1 PE=1 SV=1	0	21.245	26	7	8.88	0.023
Stathmin OS=Homo sapiens OX=9606 GN=STMN1 PE=1 SV=3	0	49.109	70	13	5.97	0.023
Eukaryotic translation initiation factor 1A, Y-chromosomal OS=Homo sapiens OX=9606 GN=EIF1AY PE=1 SV=4	0	11.61	28	4	5.24	0.022
DNA topoisomerase 2-beta OS=Homo sapiens OX=9606 GN=TOP2B PE=1 SV=3	0	15.825	6	7	8	0.022
Histone H1.5 OS=Homo sapiens OX=9606 GN=H1-5 PE=1 SV=3	0	157.755	51	15	10.92	0.022
Arpin OS=Homo sapiens OX=9606 GN=ARPIN PE=1 SV=1	0.001	6.213	15	2	5.83	0.021
Translationally-controlled tumor protein OS=Homo sapiens OX=9606 GN=TPT1 PE=1 SV=1	0	32.391	31	6	4.93	0.021
Ubiquitin-like FUBI-ribosomal protein eS30 fusion protein OS=Homo sapiens OX=9606 GN=FAU PE=1 SV=2	0	10.482	8	2	10.17	0.02
Serine/arginine-rich splicing factor 10 OS=Homo sapiens OX=9606 GN=SRSF10 PE=1 SV=1	0	17.99	24	4	11.27	0.02
14-3-3 protein sigma OS=Homo sapiens OX=9606 GN=SFN PE=1 SV=1	0	65.908	39	8	4.74	0.02
Tumor-associated calcium signal transducer 2 OS=Homo sapiens OX=9606 GN=TACSTD2 PE=1 SV=3	0	14.31	14	4	8.87	0.019
Protein S100-P OS=Homo sapiens OX=9606 GN=S100P PE=1 SV=2	0	87.318	71	8	4.88	0.019
SAP domain-containing ribonucleoprotein OS=Homo sapiens OX=9606 GN=SARNP PE=1 SV=3	0	47.946	44	10	6.42	0.019
Small ribosomal subunit protein eS21 OS=Homo sapiens OX=9606 GN=RPS21 PE=1 SV=1	0	54.457	53	6	8.5	0.018
Dehydrogenase/reductase SDR family member 2, mitochondrial OS=Homo sapiens OX=9606 GN=DHRS2 PE=1 SV=4	0	58.073	39	12	9.01	0.018
H/ACA ribonucleoprotein complex subunit 2 OS=Homo sapiens OX=9606 GN=NHP2 PE=1 SV=1	0	17.65	13	2	8.22	0.017
SERPINE1 mRNA-binding protein 1 OS=Homo sapiens OX=9606 GN=SERBP1 PE=1 SV=2	0	26.996	18	7	8.65	0.017
Fatty acid-binding protein 5 OS=Homo sapiens OX=9606 GN=FABP5 PE=1 SV=3	0	63.753	32	8	7.01	0.017
Large ribosomal subunit protein uL29 OS=Homo sapiens OX=9606 GN=RPL35 PE=1 SV=2	0	27.62	29	4	11.05	0.016
15-hydroxyprostaglandin dehydrogenase [NAD(+)] OS=Homo sapiens OX=9606 GN=HPGD PE=1 SV=1	0	23.915	19	4	5.86	0.015
Nuclear ubiquitous casein and cyclin-dependent kinase substrate 1 OS=Homo sapiens OX=9606 GN=NUCKS1 PE=1 SV=1	0	34.039	24	8	5.08	0.013
Cathepsin E OS=Homo sapiens OX=9606 GN=CTSE PE=1 SV=3	0.002	4.328	4	2	4.86	0.012
Thyroid hormone receptor-associated protein 3 OS=Homo sapiens OX=9606 GN=THRAP3 PE=1 SV=2	0	32.566	6	6	10.15	0.012
Protein phosphatase inhibitor 2 OS=Homo sapiens OX=9606 GN=PPP1R2 PE=1 SV=2	0	13.304	16	3	4.74	0.011
Adipogenesis regulatory factor OS=Homo sapiens OX=9606 GN=ADIRF PE=1 SV=1	0	102.766	93	8	5.31	0.011
Eukaryotic translation initiation factor 3 subunit A OS=Homo sapiens OX=9606 GN=EIF3A PE=1 SV=1	0	27.887	10	13	6.79	0.011
Uroplakin-3b-like protein 2 OS=Homo sapiens OX=9606 GN=UPK3BL2 PE=3 SV=2	0	9.065	16	3	8.21	0.01
Protein S100-A2 OS=Homo sapiens OX=9606 GN=S100A2 PE=1 SV=3	0	39.586	30	7	4.78	0.01
RNA-binding protein 14 OS=Homo sapiens OX=9606 GN=RBM14 PE=1 SV=2	0	16.934	8	5	9.67	0.009
Thymosin beta-4 OS=Homo sapiens OX=9606 GN=TMSB4X PE=1 SV=2	0	79.961	93	6	5.06	0.007
Thiosulfate:glutathione sulfurtransferase OS=Homo sapiens OX=9606 GN=TSTD1 PE=1 SV=3	0	9.647	31	3	6.07	0.006
Polyadenylate-binding protein 2 OS=Homo sapiens OX=9606 GN=PABPN1 PE=1 SV=3	0	22.949	19	5	5.06	0.006
TATA-binding protein-associated factor 2N OS=Homo sapiens OX=9606 GN=TAF15 PE=1 SV=1	0	30.787	18	5	8.02	0.005
Histone H1.4 OS=Homo sapiens OX=9606 GN=H1-4 PE=1 SV=2	0	197.673	56	5	11.03	0.005
Protein PML OS=Homo sapiens OX=9606 GN=PML PE=1 SV=3	0	22.539	9	6	6.21	0.005
Histone H1.2 OS=Homo sapiens OX=9606 GN=H1-2 PE=1 SV=2	0	200.312	59	5	10.93	0.004
Histone H2A type 1-D OS=Homo sapiens OX=9606 GN=H2AC7 PE=1 SV=2	0	92.161	53	2	10.9	0.002
17S U2 SnRNP complex component HTATSF1 OS=Homo sapiens OX=9606 GN=HTATSF1 PE=1 SV=1	0.001	4.973	4	2	4.4	0.001
Twinfilin-2 OS=Homo sapiens OX=9606 GN=TWF2 PE=1 SV=2	0.001	7.163	9	2	6.84	0.001
Neurabin-2 OS=Homo sapiens OX=9606 GN=PPP1R9B PE=1 SV=3	0.004	4.108	3	2	4.97	0.001
DNA fragmentation factor subunit alpha OS=Homo sapiens OX=9606 GN=DFFA PE=1 SV=1	0	9.875	8	2	4.79	0.001
Leucine zipper transcription factor-like protein 1 OS=Homo sapiens OX=9606 GN=LZTFL1 PE=1 SV=1	0.001	4.957	13	2	5.36	0.001
Epidermal growth factor receptor kinase substrate 8-like protein 2 OS=Homo sapiens OX=9606 GN=EPS8L2 PE=1 SV=2	0.001	6.171	3	2	6.84	0.001
Y-box-binding protein 3 OS=Homo sapiens OX=9606 GN=YBX3 PE=1 SV=4	0	52.593	28	2	9.77	0.001
Cytochrome c oxidase subunit 7C, mitochondrial OS=Homo sapiens OX=9606 GN=COX7C PE=1 SV=1	0.008	3.04	29	2	10.27	0.001
CAP-Gly domain-containing linker protein 1 OS=Homo sapiens OX=9606 GN=CLIP1 PE=1 SV=2	0.001	5.909	2	2	5.36	0.001
Nuclear pore glycoprotein p62 OS=Homo sapiens OX=9606 GN=NUP62 PE=1 SV=3	0	9.104	6	2	5.31	0.001
Epsin-1 OS=Homo sapiens OX=9606 GN=EPN1 PE=1 SV=2	0.001	5.178	6	2	4.83	0.001
Cytochrome b-c1 complex subunit 8 OS=Homo sapiens OX=9606 GN=UQCRQ PE=1 SV=4	0.001	5.805	29	2	10.08	0.001
Ribosome biogenesis regulatory protein homolog OS=Homo sapiens OX=9606 GN=RRS1 PE=1 SV=2	0.001	5.948	6	2	10.7	0.001
Calcium and integrin-binding protein 1 OS=Homo sapiens OX=9606 GN=CIB1 PE=1 SV=4	0.001	7.94	17	2	4.78	0.001
WD repeat-containing protein 18 OS=Homo sapiens OX=9606 GN=WDR18 PE=1 SV=2	0.001	4.534	4	2	6.7	0.001
Metastasis-associated protein MTA2 OS=Homo sapiens OX=9606 GN=MTA2 PE=1 SV=1	0.001	6.72	6	2	9.66	0.001
Eukaryotic translation initiation factor 5B OS=Homo sapiens OX=9606 GN=EIF5B PE=1 SV=4	0.001	4.6	2	2	5.49	0.001
Double-strand break repair protein MRE11 OS=Homo sapiens OX=9606 GN=MRE11 PE=1 SV=3	0.001	6.114	5	2	5.9	0.001
Plakophilin-3 OS=Homo sapiens OX=9606 GN=PKP3 PE=1 SV=1	0.004	4.246	3	2	9.32	0.001
Coiled-coil domain-containing protein 86 OS=Homo sapiens OX=9606 GN=CCDC86 PE=1 SV=1	0.005	3.699	11	2	10.33	0.001
Serine/threonine-protein kinase PRP4 homolog OS=Homo sapiens OX=9606 GN=PRPF4B PE=1 SV=3	0	10.083	3	2	10.26	0.001
DnaJ homolog subfamily B member 2 OS=Homo sapiens OX=9606 GN=DNAJB2 PE=1 SV=3	0	9.779	8	2	5.95	0.001
DNA replication licensing factor MCM3 OS=Homo sapiens OX=9606 GN=MCM3 PE=1 SV=3	0.001	7.137	4	2	5.77	0.001
Polyglutamine-binding protein 1 OS=Homo sapiens OX=9606 GN=PQBP1 PE=1 SV=1	0	9.3	14	2	6.33	0.001
Sec1 family domain-containing protein 1 OS=Homo sapiens OX=9606 GN=SCFD1 PE=1 SV=4	0	9.804	6	2	6.27	0.001
High mobility group protein HMGI-C OS=Homo sapiens OX=9606 GN=HMGA2 PE=1 SV=1	0.004	4.19	25	2	10.62	0.001
NADH dehydrogenase [ubiquinone] iron-sulfur protein 6, mitochondrial OS=Homo sapiens OX=9606 GN=NDUFS6 PE=1 SV=1	0	9.229	31	2	8.28	0.001
Protein PRRC1 OS=Homo sapiens OX=9606 GN=PRRC1 PE=1 SV=1	0	9.26	7	2	5.83	0.001
Transport and Golgi organization protein 1 homolog OS=Homo sapiens OX=9606 GN=MIA3 PE=1 SV=1	0	5.44	1	2	4.84	0.001
Nuclear inhibitor of protein phosphatase 1 OS=Homo sapiens OX=9606 GN=PPP1R8 PE=1 SV=2	0.001	8.133	11	2	7.37	0.001
Uncharacterized protein FLJ45252 OS=Homo sapiens OX=9606 PE=2 SV=2	0.001	5.719	8	2	5.26	0.001
Protein SSXT OS=Homo sapiens OX=9606 GN=SS18 PE=1 SV=3	0.001	6.962	5	2	6.46	0.001
DBIRD complex subunit ZNF326 OS=Homo sapiens OX=9606 GN=ZNF326 PE=1 SV=2	0	9.128	5	2	5.15	0.001
Laminin subunit beta-3 OS=Homo sapiens OX=9606 GN=LAMB3 PE=1 SV=1	0	9.812	3	2	7.21	0.001
Guanosine-3',5'-bis(diphosphate) 3'-pyrophosphohydrolase MESH1 OS=Homo sapiens OX=9606 GN=HDDC3 PE=1 SV=3	0	10.227	20	2	6.74	0.001
Superkiller complex protein 8 OS=Homo sapiens OX=9606 GN=SKIC8 PE=1 SV=1	0.001	5.041	10	2	5.47	0.001
Non-histone chromosomal protein HMG-17 OS=Homo sapiens OX=9606 GN=HMGN2 PE=1 SV=3	0	10.67	46	2	9.99	0.001
Cyclin-dependent kinase inhibitor 2A OS=Homo sapiens OX=9606 GN=CDKN2A PE=1 SV=2	0.001	7.724	19	2	5.81	0.001
DNA-directed RNA polymerase II subunit RPB1 OS=Homo sapiens OX=9606 GN=POLR2A PE=1 SV=2	0.001	8.352	2	2	7.37	0.001
Jupiter microtubule associated homolog 1 OS=Homo sapiens OX=9606 GN=JPT1 PE=1 SV=3	0	9.655	21	2	5.6	0.001
Immunoglobulin-binding protein 1 OS=Homo sapiens OX=9606 GN=IGBP1 PE=1 SV=1	0.001	5.769	6	2	5.38	0.001
Pre-mRNA-processing factor 6 OS=Homo sapiens OX=9606 GN=PRPF6 PE=1 SV=1	0.001	5.229	4	2	8.25	0.001
Small acidic protein OS=Homo sapiens OX=9606 GN=SMAP PE=1 SV=1	0	11.427	25	2	4.72	0.001
Lipoamide acyltransferase component of branched-chain alpha-keto acid dehydrogenase complex, mitochondrial OS=Homo sapiens OX=9606 GN=DBT PE=1 SV=3	0.004	4.091	4	2	8.51	0.001
Serpin B6 OS=Homo sapiens OX=9606 GN=SERPINB6 PE=1 SV=3	0.001	6.202	5	2	5.27	0.001
Interleukin-1 receptor antagonist protein OS=Homo sapiens OX=9606 GN=IL1RN PE=1 SV=1	0	11.084	12	2	6.19	0.001
Beta/gamma crystallin domain-containing protein 1 OS=Homo sapiens OX=9606 GN=CRYBG1 PE=1 SV=3	0.001	6.113	1	2	5.86	0.001
Amino acid transporter heavy chain SLC3A2 OS=Homo sapiens OX=9606 GN=SLC3A2 PE=1 SV=3	0.001	5.853	4	2	5.01	0.001
PDZ domain-containing protein GIPC1 OS=Homo sapiens OX=9606 GN=GIPC1 PE=1 SV=2	0.001	6.372	9	2	6.28	0.001
Pre-mRNA-splicing factor ISY1 homolog OS=Homo sapiens OX=9606 GN=ISY1 PE=1 SV=3	0.001	7.571	11	2	5.17	0.001
Uroplakin-1b OS=Homo sapiens OX=9606 GN=UPK1B PE=1 SV=5	0	9.119	7	2	5.35	0.001
Eukaryotic translation initiation factor 3 subunit J OS=Homo sapiens OX=9606 GN=EIF3J PE=1 SV=2	0	13.8	14	2	4.83	0.001
Short coiled-coil protein OS=Homo sapiens OX=9606 GN=SCOC PE=1 SV=2	0	12.182	18	2	8.85	0.001
AP2-associated protein kinase 1 OS=Homo sapiens OX=9606 GN=AAK1 PE=1 SV=3	0.001	4.666	4	2	6.6	0.001
Charged multivesicular body protein 1a OS=Homo sapiens OX=9606 GN=CHMP1A PE=1 SV=1	0.001	6.735	13	2	8.06	0.001
Polypyrimidine tract-binding protein 3 OS=Homo sapiens OX=9606 GN=PTBP3 PE=1 SV=2	0.001	4.841	6	2	9.04	0.001
Peptidyl-prolyl cis-trans isomerase FKBP11 OS=Homo sapiens OX=9606 GN=FKBP11 PE=1 SV=1	0.001	4.94	15	2	9.39	0.001
Protein SCO1 homolog, mitochondrial OS=Homo sapiens OX=9606 GN=SCO1 PE=1 SV=1	0.001	7.004	12	2	8.88	0.001
TOM1-like protein 2 OS=Homo sapiens OX=9606 GN=TOM1L2 PE=1 SV=1	0	5.45	7	2	4.79	0.001
DnaJ homolog subfamily C member 9 OS=Homo sapiens OX=9606 GN=DNAJC9 PE=1 SV=1	0.005	3.911	17	2	5.73	0.001
Tight junction protein ZO-1 OS=Homo sapiens OX=9606 GN=TJP1 PE=1 SV=3	0	10.446	2	2	6.7	0.001
Cleavage and polyadenylation specificity factor subunit 6 OS=Homo sapiens OX=9606 GN=CPSF6 PE=1 SV=2	0.007	3.274	6	2	7.15	0.001
Inositol monophosphatase 1 OS=Homo sapiens OX=9606 GN=IMPA1 PE=1 SV=1	0.001	8.562	10	2	5.26	0.001
Proteasome activator complex subunit 3 OS=Homo sapiens OX=9606 GN=PSME3 PE=1 SV=1	0	12.687	12	2	5.95	0.001
Actin-binding LIM protein 1 OS=Homo sapiens OX=9606 GN=ABLIM1 PE=1 SV=3	0.001	8.231	4	2	8.59	0.001
TAR DNA-binding protein 43 OS=Homo sapiens OX=9606 GN=TARDBP PE=1 SV=1	0	10.722	7	2	6.19	0.001
Cytochrome c oxidase subunit 6B1 OS=Homo sapiens OX=9606 GN=COX6B1 PE=1 SV=2	0.001	6.884	33	2	7.05	0.001
Splicing factor 3B subunit 5 OS=Homo sapiens OX=9606 GN=SF3B5 PE=1 SV=1	0	18.115	43	2	6.35	0.001
Peripheral plasma membrane protein CASK OS=Homo sapiens OX=9606 GN=CASK PE=1 SV=3	0.001	6.764	3	2	6.43	0.001
Calcium-activated chloride channel regulator 4 OS=Homo sapiens OX=9606 GN=CLCA4 PE=1 SV=2	0.001	6.494	2	2	5.47	0.001
PEST proteolytic signal-containing nuclear protein OS=Homo sapiens OX=9606 GN=PCNP PE=1 SV=2	0	8.807	16	2	7.49	0.001
Zinc finger CCCH domain-containing protein 11A OS=Homo sapiens OX=9606 GN=ZC3H11A PE=1 SV=3	0.005	3.717	5	2	8.37	0.001
5'-3' exoribonuclease 2 OS=Homo sapiens OX=9606 GN=XRN2 PE=1 SV=1	0.001	7.501	4	2	7.47	0.001
Sperm protein associated with the nucleus on the X chromosome D OS=Homo sapiens OX=9606 GN=SPANXD PE=1 SV=1	0.001	8.296	24	2	6.11	0.001
Long-chain-fatty-acid--CoA ligase 5 OS=Homo sapiens OX=9606 GN=ACSL5 PE=1 SV=1	0.001	7.68	4	2	6.92	0.001
Glutathione peroxidase 2 OS=Homo sapiens OX=9606 GN=GPX2 PE=1 SV=3	0.001	7.317	13	2	7.78	0.001
Ubiquitin-conjugating enzyme E2 variant 2 OS=Homo sapiens OX=9606 GN=UBE2V2 PE=1 SV=4	0	23.205	51	2	8.09	0.001
Betaine--homocysteine S-methyltransferase 1 OS=Homo sapiens OX=9606 GN=BHMT PE=1 SV=2	0.001	4.837	4	2	7.03	0.001
Ran-binding protein 3 OS=Homo sapiens OX=9606 GN=RANBP3 PE=1 SV=1	0	8.922	6	2	4.78	0.001
Transcription and mRNA export factor ENY2 OS=Homo sapiens OX=9606 GN=ENY2 PE=1 SV=1	0.008	2.937	18	2	9.33	0.001
E3 ubiquitin-protein ligase NEDD4-like OS=Homo sapiens OX=9606 GN=NEDD4L PE=1 SV=2	0.001	6.367	3	2	5.82	0.001
Liprin-beta-2 OS=Homo sapiens OX=9606 GN=PPFIBP2 PE=1 SV=3	0.006	3.475	4	2	6.27	0.001
Methylcrotonoyl-CoA carboxylase subunit alpha, mitochondrial OS=Homo sapiens OX=9606 GN=MCCC1 PE=1 SV=3	0.001	5.061	7	2	7.78	0.001
ATP synthase subunit epsilon, mitochondrial OS=Homo sapiens OX=9606 GN=ATP5F1E PE=1 SV=2	0.006	3.675	25	2	9.92	0.001
Small ribosomal subunit protein eS26 OS=Homo sapiens OX=9606 GN=RPS26 PE=1 SV=3	0	12.009	26	2	11	0.001
Sorting nexin-3 OS=Homo sapiens OX=9606 GN=SNX3 PE=1 SV=3	0.001	4.91	18	2	8.66	0.001
SAFB-like transcription modulator OS=Homo sapiens OX=9606 GN=SLTM PE=1 SV=2	0	14.589	4	3	7.87	0.001
Lipolysis-stimulated lipoprotein receptor OS=Homo sapiens OX=9606 GN=LSR PE=1 SV=4	0.001	7.611	7	3	7.97	0.001
Sideroflexin-1 OS=Homo sapiens OX=9606 GN=SFXN1 PE=1 SV=4	0	11.886	15	3	9.07	0.001
Charged multivesicular body protein 5 OS=Homo sapiens OX=9606 GN=CHMP5 PE=1 SV=1	0.001	8.402	24	3	4.83	0.001
CYFIP-related Rac1 interactor B OS=Homo sapiens OX=9606 GN=CYRIB PE=1 SV=1	0	11.036	14	3	6.06	0.001
Interferon regulatory factor 6 OS=Homo sapiens OX=9606 GN=IRF6 PE=1 SV=1	0.001	7.335	8	3	5.33	0.001
ADP-sugar pyrophosphatase OS=Homo sapiens OX=9606 GN=NUDT5 PE=1 SV=1	0	10.945	15	3	4.94	0.001
Protein SGT1 homolog OS=Homo sapiens OX=9606 GN=SUGT1 PE=1 SV=3	0	15.386	11	3	5.16	0.001
Beta-galactosidase OS=Homo sapiens OX=9606 GN=GLB1 PE=1 SV=2	0	11.748	6	3	6.57	0.001
High mobility group protein 20A OS=Homo sapiens OX=9606 GN=HMG20A PE=1 SV=1	0	12.668	12	3	6.49	0.001
Tumor protein D52 OS=Homo sapiens OX=9606 GN=TPD52 PE=1 SV=2	0	11.428	17	3	4.83	0.001
U3 small nucleolar ribonucleoprotein protein MPP10 OS=Homo sapiens OX=9606 GN=MPHOSPH10 PE=1 SV=2	0.001	6.889	8	3	4.86	0.001
Translocon-associated protein subunit alpha OS=Homo sapiens OX=9606 GN=SSR1 PE=1 SV=3	0	10.65	12	3	4.49	0.001
Alpha-2-macroglobulin receptor-associated protein OS=Homo sapiens OX=9606 GN=LRPAP1 PE=1 SV=1	0.001	8.336	8	3	8.78	0.001
Electrogenic aspartate/glutamate antiporter SLC25A13, mitochondrial OS=Homo sapiens OX=9606 GN=SLC25A13 PE=1 SV=2	0.001	7.699	9	3	8.62	0.001
Probable rRNA-processing protein EBP2 OS=Homo sapiens OX=9606 GN=EBNA1BP2 PE=1 SV=2	0	12.528	14	3	10.1	0.001
Nucleolar transcription factor 1 OS=Homo sapiens OX=9606 GN=UBTF PE=1 SV=1	0	10.297	5	3	5.81	0.001
RNA-binding protein 4 OS=Homo sapiens OX=9606 GN=RBM4 PE=1 SV=1	0	11.775	15	3	7.08	0.001
RNA-binding protein with serine-rich domain 1 OS=Homo sapiens OX=9606 GN=RNPS1 PE=1 SV=1	0	11.192	11	3	11.84	0.001
Hepatoma-derived growth factor-related protein 2 OS=Homo sapiens OX=9606 GN=HDGFL2 PE=1 SV=1	0.001	6.88	4	3	7.49	0.001
Uroplakin-2 OS=Homo sapiens OX=9606 GN=UPK2 PE=1 SV=2	0	11.121	21	3	10.4	0.001
Serum amyloid A-2 protein OS=Homo sapiens OX=9606 GN=SAA2 PE=1 SV=1	0	16.489	29	3	9.14	0.001
Receptor-type tyrosine-protein phosphatase F OS=Homo sapiens OX=9606 GN=PTPRF PE=1 SV=2	0	8.755	2	3	6.3	0.001
Histamine N-methyltransferase OS=Homo sapiens OX=9606 GN=HNMT PE=1 SV=1	0	9.82	12	3	5.34	0.001
Small ribosomal subunit protein uS8 OS=Homo sapiens OX=9606 GN=RPS15A PE=1 SV=2	0.001	8.13	21	3	10.13	0.001
Endophilin-A2 OS=Homo sapiens OX=9606 GN=SH3GL1 PE=1 SV=1	0	8.772	10	3	5.43	0.001
Abl interactor 1 OS=Homo sapiens OX=9606 GN=ABI1 PE=1 SV=4	0	8.936	8	3	7.06	0.001
14 kDa phosphohistidine phosphatase OS=Homo sapiens OX=9606 GN=PHPT1 PE=1 SV=1	0	10.159	39	3	6.07	0.001
Histone H2AX OS=Homo sapiens OX=9606 GN=H2AX PE=1 SV=2	0	60.888	50	3	10.74	0.001
Sodium/hydrogen exchanger 1 OS=Homo sapiens OX=9606 GN=SLC9A1 PE=1 SV=2	0	12.73	7	3	7.21	0.001
Arfaptin-1 OS=Homo sapiens OX=9606 GN=ARFIP1 PE=1 SV=2	0	16.78	18	4	6.7	0.001
Ras GTPase-activating protein-binding protein 2 OS=Homo sapiens OX=9606 GN=G3BP2 PE=1 SV=2	0	15.288	16	4	5.55	0.001
Selenoprotein H OS=Homo sapiens OX=9606 GN=SELENOH PE=1 SV=2	0	12.233	52	4	9.74	0.001
Pre-mRNA-processing factor 19 OS=Homo sapiens OX=9606 GN=PRPF19 PE=1 SV=1	0	11.33	11	4	6.61	0.001
Polyadenylate-binding protein 4 OS=Homo sapiens OX=9606 GN=PABPC4 PE=1 SV=1	0	26.933	16	4	9.26	0.001
Galectin-10 OS=Homo sapiens OX=9606 GN=CLC PE=1 SV=3	0	19.362	45	4	7.37	0.001
Translation machinery-associated protein 7 OS=Homo sapiens OX=9606 GN=TMA7 PE=1 SV=1	0	12.225	50	4	9.99	0.001
Charged multivesicular body protein 2a OS=Homo sapiens OX=9606 GN=CHMP2A PE=1 SV=1	0	17.17	18	4	5.97	0.001
Non-histone chromosomal protein HMG-14 OS=Homo sapiens OX=9606 GN=HMGN1 PE=1 SV=3	0	17.145	39	4	9.6	0.001
Structural maintenance of chromosomes protein 3 OS=Homo sapiens OX=9606 GN=SMC3 PE=1 SV=2	0	14.829	5	4	7.18	0.001
Creatine kinase U-type, mitochondrial OS=Homo sapiens OX=9606 GN=CKMT1A PE=1 SV=1	0	19.777	16	4	8.34	0.001
E3 ubiquitin/ISG15 ligase TRIM25 OS=Homo sapiens OX=9606 GN=TRIM25 PE=1 SV=2	0	14.361	7	4	8.09	0.001
ADP-ribosylation factor GTPase-activating protein 2 OS=Homo sapiens OX=9606 GN=ARFGAP2 PE=1 SV=1	0	13.108	10	4	7.99	0.001
Protein dpy-30 homolog OS=Homo sapiens OX=9606 GN=DPY30 PE=1 SV=1	0	18.054	62	5	4.88	0.001
C-Jun-amino-terminal kinase-interacting protein 4 OS=Homo sapiens OX=9606 GN=SPAG9 PE=1 SV=4	0	18.895	5	5	5.15	0.001
von Willebrand factor A domain-containing protein 1 OS=Homo sapiens OX=9606 GN=VWA1 PE=1 SV=1	0	21.536	20	5	7.68	0.001
High mobility group protein HMG-I/HMG-Y OS=Homo sapiens OX=9606 GN=HMGA1 PE=1 SV=3	0	16.833	63	5	10.32	0.001
STE20-like serine/threonine-protein kinase OS=Homo sapiens OX=9606 GN=SLK PE=1 SV=1	0	13.062	4	5	5.15	0.001
Breast carcinoma-amplified sequence 1 OS=Homo sapiens OX=9606 GN=BCAS1 PE=1 SV=2	0	16.532	14	5	5.1	0.001
Microfibrillar-associated protein 1 OS=Homo sapiens OX=9606 GN=MFAP1 PE=1 SV=2	0	11.431	14	5	4.98	0.001
Band 4.1-like protein 1 OS=Homo sapiens OX=9606 GN=EPB41L1 PE=1 SV=2	0	16.835	10	5	5.62	0.001
Large ribosomal subunit protein eL29 OS=Homo sapiens OX=9606 GN=RPL29 PE=1 SV=2	0	12.845	26	5	11.66	0.001
Chromatin target of PRMT1 protein OS=Homo sapiens OX=9606 GN=CHTOP PE=1 SV=2	0	25.975	26	5	12.23	0.001
SNW domain-containing protein 1 OS=Homo sapiens OX=9606 GN=SNW1 PE=1 SV=1	0	18.96	16	6	9.52	0.001
U4/U6.U5 tri-snRNP-associated protein 1 OS=Homo sapiens OX=9606 GN=SART1 PE=1 SV=1	0	13.551	11	6	6.13	0.001
High mobility group protein B3 OS=Homo sapiens OX=9606 GN=HMGB3 PE=1 SV=4	0	16.643	31	6	8.37	0.001
TP53-binding protein 1 OS=Homo sapiens OX=9606 GN=TP53BP1 PE=1 SV=2	0	21.329	6	6	4.7	0.001
Protein SON OS=Homo sapiens OX=9606 GN=SON PE=1 SV=4	0	16.997	4	6	5.64	0.001
Partner of Y14 and mago OS=Homo sapiens OX=9606 GN=PYM1 PE=1 SV=1	0	33.548	54	7	9.45	0.001
rRNA 2'-O-methyltransferase fibrillarin OS=Homo sapiens OX=9606 GN=FBL PE=1 SV=2	0	27.39	21	7	10.18	0.001
Serine/arginine-rich splicing factor 9 OS=Homo sapiens OX=9606 GN=SRSF9 PE=1 SV=1	0	29.138	57	9	8.65	0.001
Bcl-2-associated transcription factor 1 OS=Homo sapiens OX=9606 GN=BCLAF1 PE=1 SV=2	0	32.304	12	10	9.98	0.001
Myosin-14 OS=Homo sapiens OX=9606 GN=MYH14 PE=1 SV=2	0	52.75	8	10	5.6	0.001
Ladinin-1 OS=Homo sapiens OX=9606 GN=LAD1 PE=1 SV=2	0	61.32	37	15	9.67	0.001
